# Supplementary material for: Y-chromosome diversity suggests southern origin and Paleolithic backwave migration of Austro-Asiatic speakers from eastern Asia to the Indian subcontinent
Source: Sci Rep. 2015 Oct 20;5:15486. doi: 10.1038/srep15486 (PMC4611482; doi:10.1038/srep15486)
Supplement: Supplementary Tables [file srep15486-s2.xls]

## Sheet: Table S1
Table S1.Y-STRs variation data of O2a-M95 lineage in Asian populations.
Sample No.	Geographic Region	Province/State	Populations	Liguistic Family	Sub-Phyla	Branch	DYS19	DYS388	DYS389 I	DYS389Ⅱ	DYS390	DYS391	DYS392	DYS393	DYS437	DYS438	DYS439	DYS448	DYS458	DYS461	DYS635	GATA H4	DYS394	G-DYS385I	G-DSY385II	DYS425	DYS426	DYS434	DYS435	DYS436	DYS456	DYSA7.2	156Y	Reference
JPZ0231	Cambodia	Ratanakri	Brao	Austro-Asiatic	Mon-Khmer	West Bahnaric	15	12	13	17	25	11	13	14	14	10	12	17	16	11	23	11												This Study
JPZ0232	Cambodia	Ratanakri	Brao	Austro-Asiatic	Mon-Khmer	West Bahnaric	15	12	14	16	24	11	13	14	14	10	11	18	17	10	21	11												This Study
JPZ0234	Cambodia	Ratanakri	Brao	Austro-Asiatic	Mon-Khmer	West Bahnaric	15	12	13	16	25	11	13	13	14	10	13	18	17	11	21	11												This Study
JPZ0240	Cambodia	Ratanakri	Brao	Austro-Asiatic	Mon-Khmer	West Bahnaric	15	12	14	16	24	11	13	14	14	10	11	18	17	10	21	11												This Study
JPZ0246	Cambodia	Ratanakri	Brao	Austro-Asiatic	Mon-Khmer	West Bahnaric	15	12	13	17	26	10	13	14	14	10	12	17	16	10	22	11												This Study
JPZ0247	Cambodia	Ratanakri	Brao	Austro-Asiatic	Mon-Khmer	West Bahnaric	15	12	14	16	25	11	13	15	15	10	11	18	17	10	23	11												This Study
JPZ0258	Cambodia	Ratanakri	Brao	Austro-Asiatic	Mon-Khmer	West Bahnaric	15	12	13	17	25	10	13	13	14	10	12	18	15	10	21	11												This Study
JPZ0270	Cambodia	Ratanakri	Brao	Austro-Asiatic	Mon-Khmer	West Bahnaric	15	12	13	17	26	10	13	14	14	10	11	18	16	10	22	11												This Study
JPZ0271	Cambodia	Ratanakri	Brao	Austro-Asiatic	Mon-Khmer	West Bahnaric	15	12	13	18	25	10	13	14	14	10	12	18	16	10	21	11												This Study
JPZ0286	Cambodia	Ratanakri	Brao	Austro-Asiatic	Mon-Khmer	West Bahnaric	15	12	13	17	26	10	13	14	14	10	12	17	16	10	22	11												This Study
JPZ0289	Cambodia	Ratanakri	Brao	Austro-Asiatic	Mon-Khmer	West Bahnaric	15	12	14	16	25	11	13	14	14	10	12	18	16	10	22	11												This Study
JPZ0557	Cambodia	Ratanakri	Brao	Austro-Asiatic	Mon-Khmer	West Bahnaric	15	12	13	15	25	11	13	14	14	10	12	18	16	11	20	11												This Study
JPZ0568	Cambodia	Ratanakri	Brao	Austro-Asiatic	Mon-Khmer	West Bahnaric	16	12	13	16	25	11	14	14	14	10	12	18	17	11	21	11												This Study
JPZ0574	Cambodia	Ratanakri	Brao	Austro-Asiatic	Mon-Khmer	West Bahnaric	15	12	13	16	25	10	13	14	14	10	12	18	16	12	21	11												This Study
JPZ0581	Cambodia	Ratanakri	Brao	Austro-Asiatic	Mon-Khmer	West Bahnaric	15	12	14	16	24	11	13	14	14	10	12	18	16	10	21	11												This Study
JPZ0582	Cambodia	Ratanakri	Brao	Austro-Asiatic	Mon-Khmer	West Bahnaric	15	12	14	15	25	12	13	14	14	10	12	18	18	10	21	11												This Study
JPZ0611	Cambodia	Ratanakri	Brao	Austro-Asiatic	Mon-Khmer	West Bahnaric	15	12	14	15	25	12	13	14	14	10	11	18	18	10	21	11												This Study
JPZ0618	Cambodia	Ratanakri	Brao	Austro-Asiatic	Mon-Khmer	West Bahnaric	15	12	13	15	25	11	13	14	14	10	12	18	16	11	21	11												This Study
JPZ0620	Cambodia	Ratanakri	Brao	Austro-Asiatic	Mon-Khmer	West Bahnaric	15	12	13	15	25	11	13	14	14	10	12	18	16	11	20	11												This Study
JPZ0622	Cambodia	Ratanakri	Brao	Austro-Asiatic	Mon-Khmer	West Bahnaric	16	12	13	16	25	11	13	14	14	10	13	17	17	10	20	11												This Study
JPZ0624	Cambodia	Ratanakri	Brao	Austro-Asiatic	Mon-Khmer	West Bahnaric	15	12	13	16	25	10	13	14	14	10	13	17	17	10	21	11												This Study
JPZ0627	Cambodia	Ratanakri	Brao	Austro-Asiatic	Mon-Khmer	West Bahnaric	16	12	13	16	25	10	13	14	14	10	11	18	16	12	21	11												This Study
JPZ0630	Cambodia	Ratanakri	Brao	Austro-Asiatic	Mon-Khmer	West Bahnaric	15	12	13	15	25	11	13	14	14	10	11	18	16	11	20	9												This Study
JPZ0563	Cambodia	Ratanakri	Brao	Austro-Asiatic	Mon-Khmer	West Bahnaric	15	13	14	18	25	10	13	15	14	10	11	18	17	9	21	10												This Study
JPZ0003	Cambodia	Ratanakri	Jarai	Austronesian	Austro-Thai	Chamic	15	12	14	16	26	11	13	14	14	10	13	18	16	11	22	11												This Study
JPZ0004	Cambodia	Ratanakri	Jarai	Austronesian	Austro-Thai	Chamic	15	12	13	15	26	11	13	14	14	10	12	18	16	10	22	11												This Study
JPZ0011	Cambodia	Ratanakri	Jarai	Austronesian	Austro-Thai	Chamic	15	12	13	18	25	11	13	14	14	11	12	19	16	10	24	11												This Study
JPZ0012	Cambodia	Ratanakri	Jarai	Austronesian	Austro-Thai	Chamic	15	12	13	17	24	11	13	14	14	10	12	18	16	10	21	11												This Study
JPZ0019	Cambodia	Ratanakri	Jarai	Austronesian	Austro-Thai	Chamic	15	15	13	15	25	11	13	14	13	10	12	18	17	10	22	11												This Study
JPZ0022	Cambodia	Ratanakri	Jarai	Austronesian	Austro-Thai	Chamic	15	12	13	16	25	10	13	14	14	10	12	18	16	10	21	11												This Study
JPZ0028	Cambodia	Ratanakri	Jarai	Austronesian	Austro-Thai	Chamic	15	12	13	17	24	11	13	14	14	10	12	18	16	9	21	11												This Study
JPZ0029	Cambodia	Ratanakri	Jarai	Austronesian	Austro-Thai	Chamic	15	12	13	15	25	10	11	14	13	10	11	18	16	10	22	11												This Study
JPZ0031	Cambodia	Ratanakri	Jarai	Austronesian	Austro-Thai	Chamic	15	12	13	16	24	10	13	14	14	10	11	18	16	10	21	11												This Study
JPZ0032	Cambodia	Ratanakri	Jarai	Austronesian	Austro-Thai	Chamic	15	12	13	15	24	11	13	14	14	10	13	18	16	11	22	11												This Study
JPZ0033	Cambodia	Ratanakri	Jarai	Austronesian	Austro-Thai	Chamic	15	12	13	17	25	11	13	14	14	10	14	18	16	10	22	11												This Study
JPZ0035	Cambodia	Ratanakri	Jarai	Austronesian	Austro-Thai	Chamic	15	12	14	16	26	11	13	14	14	10	12	18	16	10	22	11												This Study
JPZ0039	Cambodia	Ratanakri	Jarai	Austronesian	Austro-Thai	Chamic	15	12	13	16	26	11	13	14	14	10	12	18	17	10	22	11												This Study
JPZ0046	Cambodia	Ratanakri	Jarai	Austronesian	Austro-Thai	Chamic	15	12	13	15	25	11	13	14	14	10	12	18	16	11	21	11												This Study
JPZ0093	Cambodia	Ratanakri	Jarai	Austronesian	Austro-Thai	Chamic	15	12	13	16	25	11	13	15	14	10	12	18	17	11	19	11												This Study
JPZ0094	Cambodia	Ratanakri	Jarai	Austronesian	Austro-Thai	Chamic	15	13	13	15	24	10	13	14	14	11	12	18	15	10	21	11												This Study
JPZ0096	Cambodia	Ratanakri	Jarai	Austronesian	Austro-Thai	Chamic	15	12	13	16	26	10	13	14	14	11	12	18	16	10	20	11												This Study
JPZ0097	Cambodia	Ratanakri	Jarai	Austronesian	Austro-Thai	Chamic	15	12	13	16	26	10	13	14	14	10	12	18	15	10	23	11												This Study
JPZ0098	Cambodia	Ratanakri	Jarai	Austronesian	Austro-Thai	Chamic	15	13	13	15	24	10	13	14	14	11	12	18	16	10	21	11												This Study
JPZ0114	Cambodia	Ratanakri	Jarai	Austronesian	Austro-Thai	Chamic	15	12	13	16	26	10	13	14	14	10	12	18	16	10	23	11												This Study
JPZ0119	Cambodia	Ratanakri	Jarai	Austronesian	Austro-Thai	Chamic	15	12	13	17	26	10	13	14	14	10	12	18	16	10	23	11												This Study
JPZ0123	Cambodia	Ratanakri	Jarai	Austronesian	Austro-Thai	Chamic	15	12	13	16	26	10	13	14	14	10	12	18	15	10	23	11												This Study
JPZ0126	Cambodia	Ratanakri	Jarai	Austronesian	Austro-Thai	Chamic	15	12	13	15	25	11	13	14	14	10	10	18	16	10	22	11												This Study
JPZ0129	Cambodia	Ratanakri	Jarai	Austronesian	Austro-Thai	Chamic	15	12	13	16	25	10	13	14	14	10	11	18	16	10	21	11												This Study
JPZ0135	Cambodia	Ratanakri	Jarai	Austronesian	Austro-Thai	Chamic	15	12	13	16	26	10	13	14	14	10	12	18	16	10	23	11												This Study
JPZ0138	Cambodia	Ratanakri	Jarai	Austronesian	Austro-Thai	Chamic	15	12	13	18	25	11	13	14	14	11	12	18	16	10	23	11												This Study
JPZ0140	Cambodia	Ratanakri	Jarai	Austronesian	Austro-Thai	Chamic	15	12	13	16	25	11	13	15	14	10	12	18	17	11	22	11												This Study
JPZ0141	Cambodia	Ratanakri	Jarai	Austronesian	Austro-Thai	Chamic	15	12	13	16	26	10	13	14	14	10	12	18	16	10	23	11												This Study
JPZ0145	Cambodia	Ratanakri	Jarai	Austronesian	Austro-Thai	Chamic	15	12	13	16	25	10	13	14	14	10	12	18	16	10	21	11												This Study
JPZ0440	Cambodia	Ratanakri	Jarai	Austronesian	Austro-Thai	Chamic	15	12	13	16	25	11	13	15	14	10	12	18	17	11	22	11												This Study
JPZ0631	Cambodia	Ratanakri	Jarai	Austronesian	Austro-Thai	Chamic	15	12	13	17	25	11	13	14	14	10	11	18	18	10	21	12												This Study
JPZ0006	Cambodia	Ratanakri	Jarai	Austronesian	Austro-Thai	Chamic	15	13	14	17	25	10	13	15	14	10	12	18	18	9	21	10												This Study
JPZ0020	Cambodia	Ratanakri	Jarai	Austronesian	Austro-Thai	Chamic	15	13	14	17	25	10	13	15	14	10	11	18	18	9	21	10												This Study
JPZ0026	Cambodia	Ratanakri	Jarai	Austronesian	Austro-Thai	Chamic	15	13	14	17	25	10	13	15	14	10	11	18	18	9	21	10												This Study
JPZ0443	Cambodia	Ratanakri	Kachac	Austro-Asiatic	Mon-Khmer	North Bahnaric	15	12	13	16	25	11	13	15	14	10	12	18	17	11	23	11												This Study
JPZ0445	Cambodia	Ratanakri	Kachac	Austro-Asiatic	Mon-Khmer	North Bahnaric	15	12	11	17	26	11	13	14	14	10	11	18	18	11	21	12												This Study
JPZ0446	Cambodia	Ratanakri	Kachac	Austro-Asiatic	Mon-Khmer	North Bahnaric	15	12	13	16	25	13	13	14	14	10	11	17	17	10	21	11												This Study
JPZ0447	Cambodia	Ratanakri	Kachac	Austro-Asiatic	Mon-Khmer	North Bahnaric	15	12	12	16	25	10	13	13	14	10	13	18	17	10	21	11												This Study
JPZ0448	Cambodia	Ratanakri	Kachac	Austro-Asiatic	Mon-Khmer	North Bahnaric	15	12	14	18	25	11	13	14	14	9	12	18	16	10	22	11												This Study
JPZ0450	Cambodia	Ratanakri	Kachac	Austro-Asiatic	Mon-Khmer	North Bahnaric	15	12	12	16	25	10	13	13	14	11	13	18	17	10	21	11												This Study
JPZ0453	Cambodia	Ratanakri	Kachac	Austro-Asiatic	Mon-Khmer	North Bahnaric	15	12	13	16	25	11	13	14	14	10	11	19	16	10	23	11												This Study
JPZ0454	Cambodia	Ratanakri	Kachac	Austro-Asiatic	Mon-Khmer	North Bahnaric	15	12	13	15	23	11	13	14	14	10	11	18	15	10	20	11												This Study
JPZ0455	Cambodia	Ratanakri	Kachac	Austro-Asiatic	Mon-Khmer	North Bahnaric	15	12	13	17	24	11	13	14	14	10	12	19	16	9	22	11												This Study
JPZ0465	Cambodia	Ratanakri	Kachac	Austro-Asiatic	Mon-Khmer	North Bahnaric	15	12	12	16	25	10	13	13	14	10	12	18	18	10	21	11												This Study
JPZ0468	Cambodia	Ratanakri	Kachac	Austro-Asiatic	Mon-Khmer	North Bahnaric	15	12	13	15	23	11	13	14	14	10	12	17	15	10	20	11												This Study
JPZ0471	Cambodia	Ratanakri	Kachac	Austro-Asiatic	Mon-Khmer	North Bahnaric	15	12	14	16	26	11	13	14	14	10	13	18	18	10	21	13												This Study
JPZ0478	Cambodia	Ratanakri	Kachac	Austro-Asiatic	Mon-Khmer	North Bahnaric	15	12	14	16	24	11	13	14	14	11	11	18	16	11	20	10												This Study
JPZ0057	Cambodia	Kratie	Khmer	Austro-Asiatic	Mon-Khmer	Khmer	15	12	13	16	25	11	13	14	14	10	12	18	16	10	21	11												This Study
JPZ0694	Cambodia	Kratie	Khmer	Austro-Asiatic	Mon-Khmer	Khmer	15	12	12	16	25	10	13	13	14	10	11	18	17	10	21	11												This Study
JPZ0747	Cambodia	Kratie	Khmer	Austro-Asiatic	Mon-Khmer	Khmer	16	13	13	16	25	11	13	14	14	10	11	18	17	10	20	11												This Study
JPZ0765	Cambodia	Kratie	Khmer	Austro-Asiatic	Mon-Khmer	Khmer	15	12	13	18	25	11	13	15	14	10	13	18	16	10	22	11												This Study
JPZ0769	Cambodia	Kratie	Khmer	Austro-Asiatic	Mon-Khmer	Khmer	14	12	13	17	24	10	13	14	14	10	12	18	17	11	21	11												This Study
JPZ0952	Cambodia	Kratie	Khmer	Austro-Asiatic	Mon-Khmer	Khmer	15	15	13	17	24	10	13	12	14	10	11	18	16	10	21	11												This Study
JPZ0953	Cambodia	Kratie	Khmer	Austro-Asiatic	Mon-Khmer	Khmer	15	15	12	17	25	10	13	12	14	10	12	18	16	10	23	11												This Study
JPZ0956	Cambodia	Kratie	Khmer	Austro-Asiatic	Mon-Khmer	Khmer	15	15	13	16	25	10	13	12	14	10	13	18	15	11	21	11												This Study
JPZ0997	Cambodia	Kratie	Khmer	Austro-Asiatic	Mon-Khmer	Khmer	16	15	13	17	23	10	13	12	14	10	12	18	14	10	21	11												This Study
JPZ1015	Cambodia	Kratie	Khmer	Austro-Asiatic	Mon-Khmer	Khmer	16	15	14	15	24	10	13	12	14	10	12	15	12	10	24	11												This Study
JPZ1029	Cambodia	Kratie	Khmer	Austro-Asiatic	Mon-Khmer	Khmer	15	15	13	16	24	10	13	12	14	10	12	18	17	10	22	11												This Study
JPZ1030	Cambodia	Kratie	Khmer	Austro-Asiatic	Mon-Khmer	Khmer	15	15	11	17	25	10	11	12	14	10	13	18	16	11	21	11												This Study
JPZ1042	Cambodia	Kratie	Khmer	Austro-Asiatic	Mon-Khmer	Khmer	16	15	14	15	24	10	13	12	14	10	12	16	12	10	24	11												This Study
JPZ1047	Cambodia	Kratie	Khmer	Austro-Asiatic	Mon-Khmer	Khmer	16	15	14	15	24	10	13	12	14	10	12	16	12	10	24	11												This Study
JPZ1052	Cambodia	Kratie	Khmer	Austro-Asiatic	Mon-Khmer	Khmer	16	15	13	16	25	10	13	12	14	10	11	17	16	9	22	11												This Study
JPZ1054	Cambodia	Kratie	Khmer	Austro-Asiatic	Mon-Khmer	Khmer	16	15	13	17	23	10	13	12	14	10	12	18	14	10	21	11												This Study
JPZ0998	Cambodia	Kratie	Khmer	Austro-Asiatic	Mon-Khmer	Khmer	15	15	14	16	24	10	13	12	14	10	12	18	15	10	22	10												This Study
JPZ1035	Cambodia	Kratie	Khmer	Austro-Asiatic	Mon-Khmer	Khmer	16	15	13	16	24	10	12	12	14	10	12	18	17	10	22	11												This Study
JPZ1024	Cambodia	Kratie	Kraol	Austro-Asiatic	Mon-Khmer	South Bahnaric	15	15	14	17	25	10	13	12	14	10	12	18	16	10	21	12												This Study
JPZ0480	Cambodia	Ratanakri	Kravet	Austro-Asiatic	Mon-Khmer	West Bahnaric	15	12	13	16	24	11	13	14	13	10	12	18	17	10	22	11												This Study
JPZ0483	Cambodia	Ratanakri	Kravet	Austro-Asiatic	Mon-Khmer	West Bahnaric	15	12	13	16	24	11	13	15	14	10	12	18	19	11	24	11												This Study
JPZ0497	Cambodia	Ratanakri	Kravet	Austro-Asiatic	Mon-Khmer	West Bahnaric	15	12	13	16	25	10	13	13	14	10	11	18	16	11	21	11												This Study
JPZ0498	Cambodia	Ratanakri	Kravet	Austro-Asiatic	Mon-Khmer	West Bahnaric	15	12	13	16	25	11	13	15	14	10	12	18	19	11	24	11												This Study
JPZ0517	Cambodia	Ratanakri	Kravet	Austro-Asiatic	Mon-Khmer	West Bahnaric	15	12	13	16	24	11	13	14	13	10	12	18	17	10	21	11												This Study
JPZ0518	Cambodia	Ratanakri	Kravet	Austro-Asiatic	Mon-Khmer	West Bahnaric	15	12	13	16	25	10	13	14	14	10	11	18	16	11	21	11												This Study
JPZ0519	Cambodia	Ratanakri	Kravet	Austro-Asiatic	Mon-Khmer	West Bahnaric	15	12	13	16	24	11	13	14	13	10	12	18	17	10	21	11												This Study
JPZ0522	Cambodia	Ratanakri	Kravet	Austro-Asiatic	Mon-Khmer	West Bahnaric	15	12	13	17	26	10	13	14	14	10	12	17	16	10	21	11												This Study
JPZ0533	Cambodia	Ratanakri	Kravet	Austro-Asiatic	Mon-Khmer	West Bahnaric	15	12	13	16	25	11	13	14	14	10	11	18	15	10	22	11												This Study
JPZ0534	Cambodia	Ratanakri	Kravet	Austro-Asiatic	Mon-Khmer	West Bahnaric	16	12	12	16	24	10	13	12	14	10	11	16	15	10	22	11												This Study
JPZ0543	Cambodia	Ratanakri	Kravet	Austro-Asiatic	Mon-Khmer	West Bahnaric	15	12	12	16	24	10	13	12	13	10	12	18	17	10	21	11												This Study
JPZ0549	Cambodia	Ratanakri	Kravet	Austro-Asiatic	Mon-Khmer	West Bahnaric	15	12	13	16	25	10	13	14	14	10	11	18	16	11	21	11												This Study
JPZ0244	Cambodia	Ratanakri	Kreung	Austro-Asiatic	Mon-Khmer	West Bahnaric	15	12	14	16	24	11	13	14	14	10	12	18	18	11	22	11												This Study
JPZ0291	Cambodia	Ratanakri	Kreung	Austro-Asiatic	Mon-Khmer	West Bahnaric	16	13	13	16	24	10	13	13	14	10	12	18	17	10	22	11												This Study
JPZ0293	Cambodia	Ratanakri	Kreung	Austro-Asiatic	Mon-Khmer	West Bahnaric	15	12	14	16	25	11	13	15	15	10	10	18	17	10	22	11												This Study
JPZ0294	Cambodia	Ratanakri	Kreung	Austro-Asiatic	Mon-Khmer	West Bahnaric	15	12	13	17	25	11	13	14	14	10	11	18	16	10	22	10												This Study
JPZ0295	Cambodia	Ratanakri	Kreung	Austro-Asiatic	Mon-Khmer	West Bahnaric	16	13	13	16	24	10	13	13	14	10	12	18	17	10	22	11												This Study
JPZ0296	Cambodia	Ratanakri	Kreung	Austro-Asiatic	Mon-Khmer	West Bahnaric	17	12	13	19	27	11	13	14	14	10	13	18	18	10	21	11												This Study
JPZ0298	Cambodia	Ratanakri	Kreung	Austro-Asiatic	Mon-Khmer	West Bahnaric	16	13	13	16	24	10	13	13	14	10	12	18	17	10	22	11												This Study
JPZ0302	Cambodia	Ratanakri	Kreung	Austro-Asiatic	Mon-Khmer	West Bahnaric	15	12	13	16	25	11	13	14	14	10	12	18	16	11	22	11												This Study
JPZ0303	Cambodia	Ratanakri	Kreung	Austro-Asiatic	Mon-Khmer	West Bahnaric	17	12	13	19	27	11	13	14	14	10	11	18	18	10	21	11												This Study
JPZ0304	Cambodia	Ratanakri	Kreung	Austro-Asiatic	Mon-Khmer	West Bahnaric	17	15	13	19	27	10	13	12	14	10	12	18	18	10	18	11												This Study
JPZ0306	Cambodia	Ratanakri	Kreung	Austro-Asiatic	Mon-Khmer	West Bahnaric	15	12	13	17	26	10	13	14	14	10	12	18	16	10	19	11												This Study
JPZ0361	Cambodia	Ratanakri	Kreung	Austro-Asiatic	Mon-Khmer	West Bahnaric	15	12	13	16	25	10	13	14	14	10	11	18	16	10	21	11												This Study
JPZ0366	Cambodia	Ratanakri	Kreung	Austro-Asiatic	Mon-Khmer	West Bahnaric	15	12	14	16	24	11	13	14	14	10	12	18	16	10	21	11												This Study
JPZ0367	Cambodia	Ratanakri	Kreung	Austro-Asiatic	Mon-Khmer	West Bahnaric	15	15	13	16	25	10	13	14	14	10	11	18	16	10	21	11												This Study
JPZ0556	Cambodia	Stung Treng	Kuy	Austro-Asiatic	Mon-Khmer	Katuic	15	12	13	15	25	11	13	14	14	10	11	19	15	11	21	11												This Study
JPZ0635	Cambodia	Stung Treng	Kuy	Austro-Asiatic	Mon-Khmer	Katuic	15	12	13	18	24	10	14	14	14	10	13	18	16	10	22	11												This Study
JPZ0637	Cambodia	Stung Treng	Kuy	Austro-Asiatic	Mon-Khmer	Katuic	15	12	13	18	24	10	14	14	14	10	13	18	16	10	22	11												This Study
JPZ0641	Cambodia	Stung Treng	Kuy	Austro-Asiatic	Mon-Khmer	Katuic	15	12	13	16	25	11	13	13	14	10	12	18	16	10	21	12												This Study
JPZ0654	Cambodia	Stung Treng	Kuy	Austro-Asiatic	Mon-Khmer	Katuic	15	12	13	15	25	11	13	14	14	10	11	18	18	10	22	11												This Study
JPZ0671	Cambodia	Stung Treng	Kuy	Austro-Asiatic	Mon-Khmer	Katuic	15	12	13	16	25	11	13	14	14	10	12	18	17	10	23	11												This Study
JPZ0672	Cambodia	Stung Treng	Kuy	Austro-Asiatic	Mon-Khmer	Katuic	15	12	13	15	24	11	13	15	14	10	12	18	16	10	21	11												This Study
JPZ0681	Cambodia	Stung Treng	Kuy	Austro-Asiatic	Mon-Khmer	Katuic	15	12	13	15	24	11	13	15	14	10	12	18	16	10	21	11												This Study
JPZ0692	Cambodia	Stung Treng	Kuy	Austro-Asiatic	Mon-Khmer	Katuic	15	12	13	15	25	11	13	14	14	10	11	18	18	10	22	11												This Study
JPZ0693	Cambodia	Stung Treng	Kuy	Austro-Asiatic	Mon-Khmer	Katuic	15	12	13	17	23	10	13	14	14	10	12	18	16	10	21	11												This Study
JPZ0695	Cambodia	Stung Treng	Kuy	Austro-Asiatic	Mon-Khmer	Katuic	15	12	13	16	25	11	13	13	14	10	12	18	16	10	21	10												This Study
JPZ0696	Cambodia	Stung Treng	Kuy	Austro-Asiatic	Mon-Khmer	Katuic	15	12	13	18	24	10	14	14	14	10	10	18	16	10	22	11												This Study
JPZ0702	Cambodia	Stung Treng	Kuy	Austro-Asiatic	Mon-Khmer	Katuic	15	12	13	15	24	11	13	15	14	10	12	18	16	10	21	11												This Study
JPZ0722	Cambodia	Stung Treng	Kuy	Austro-Asiatic	Mon-Khmer	Katuic	15	12	13	17	25	10	13	14	14	10	12	18	16	11	21	11												This Study
JPZ0724	Cambodia	Stung Treng	Kuy	Austro-Asiatic	Mon-Khmer	Katuic	15	12	13	15	24	11	13	15	14	10	12	18	16	10	21	11												This Study
JPZ0729	Cambodia	Stung Treng	Kuy	Austro-Asiatic	Mon-Khmer	Katuic	15	12	13	16	25	11	13	13	14	10	12	18	16	10	21	12												This Study
JPZ0748	Cambodia	Stung Treng	Kuy	Austro-Asiatic	Mon-Khmer	Katuic	15	12	15	15	26	10	7	13	14	10	11	18	15	10	22	11												This Study
JPZ0759	Cambodia	Stung Treng	Kuy	Austro-Asiatic	Mon-Khmer	Katuic	15	12	13	15	24	11	13	15	14	10	13	18	16	10	21	11												This Study
JPZ0768	Cambodia	Stung Treng	Kuy	Austro-Asiatic	Mon-Khmer	Katuic	15	12	13	16	26	10	13	13	14	10	11	18	16	10	23	11												This Study
JPZ0770	Cambodia	Stung Treng	Kuy	Austro-Asiatic	Mon-Khmer	Katuic	15	12	13	17	25	11	13	15	14	10	12	18	17	10	23	11												This Study
JPZ0772	Cambodia	Stung Treng	Kuy	Austro-Asiatic	Mon-Khmer	Katuic	15	12	13	17	23	10	13	14	14	10	12	18	16	10	21	11												This Study
JPZ0773	Cambodia	Stung Treng	Kuy	Austro-Asiatic	Mon-Khmer	Katuic	15	12	13	18	24	10	14	14	14	10	13	18	16	10	22	11												This Study
JPZ0775	Cambodia	Stung Treng	Kuy	Austro-Asiatic	Mon-Khmer	Katuic	15	12	13	17	25	10	13	12	14	10	12	18	17	10	23	11												This Study
JPZ0633	Cambodia	Stung Treng	Kuy	Austro-Asiatic	Mon-Khmer	Katuic	16	12	13	17	24	10	13	14	14	10	11	18	17	10	22	11												This Study
JPZ0634	Cambodia	Stung Treng	Kuy	Austro-Asiatic	Mon-Khmer	Katuic	16	12	13	17	24	10	13	14	14	10	11	18	17	10	22	11												This Study
JPZ0639	Cambodia	Stung Treng	Kuy	Austro-Asiatic	Mon-Khmer	Katuic	16	12	13	17	24	10	13	14	14	10	11	18	16	10	22	11												This Study
JPZ0644	Cambodia	Stung Treng	Kuy	Austro-Asiatic	Mon-Khmer	Katuic	17	12	13	17	24	10	13	14	14	10	11	18	17	10	21	11												This Study
JPZ0697	Cambodia	Stung Treng	Kuy	Austro-Asiatic	Mon-Khmer	Katuic	16	12	13	17	24	10	13	14	14	10	12	18	17	10	22	11												This Study
JPZ0715	Cambodia	Stung Treng	Kuy	Austro-Asiatic	Mon-Khmer	Katuic	16	12	13	17	24	10	13	14	14	10	11	18	17	10	22	9												This Study
JPZ0725	Cambodia	Stung Treng	Kuy	Austro-Asiatic	Mon-Khmer	Katuic	16	12	13	17	24	10	13	14	14	10	12	18	15	10	22	11												This Study
JPZ0746	Cambodia	Stung Treng	Kuy	Austro-Asiatic	Mon-Khmer	Katuic	16	12	13	16	24	11	13	14	15	10	14	18	18	10	22	11												This Study
JPZ0760	Cambodia	Stung Treng	Kuy	Austro-Asiatic	Mon-Khmer	Katuic	16	12	13	17	24	10	13	14	14	10	12	18	15	10	22	11												This Study
JPZ0771	Cambodia	Stung Treng	Kuy	Austro-Asiatic	Mon-Khmer	Katuic	16	15	13	17	24	10	13	12	14	10	11	18	17	10	22	11												This Study
JPZ0774	Cambodia	Stung Treng	Kuy	Austro-Asiatic	Mon-Khmer	Katuic	17	12	13	17	24	10	13	14	14	10	11	18	17	10	21	11												This Study
JPZ0175	Cambodia	Stung Treng	Lao	Daic	Tai	Kadai	16	12	13	16	25	10	13	15	14	10	12	18	16	11	18	11												This Study
JPZ0194	Cambodia	Stung Treng	Lao	Daic	Tai	Kadai	15	12	13	16	25	10	13	14	14	11	12	18	16	10	18	11												This Study
JPZ0200	Cambodia	Stung Treng	Lao	Daic	Tai	Kadai	15	12	13	16	24	11	13	14	14	10	12	18	16	10	20	11												This Study
JPZ0213	Cambodia	Stung Treng	Lao	Daic	Tai	Kadai	15	12	13	15	25	11	13	14	14	10	12	18	17	10	21	11												This Study
JPZ0215	Cambodia	Stung Treng	Lao	Daic	Tai	Kadai	15	12	13	15	25	11	13	14	14	10	12	18	17	10	21	11												This Study
JPZ0219	Cambodia	Stung Treng	Lao	Daic	Tai	Kadai	16	12	13	16	25	10	13	15	14	10	12	18	16	11	21	11												This Study
JPZ0230	Cambodia	Stung Treng	Lao	Daic	Tai	Kadai	16	12	13	16	25	10	10	15	14	10	12	18	16	11	21	11												This Study
JPZ0242	Cambodia	Stung Treng	Lao	Daic	Tai	Kadai	15	12	13	16	25	11	13	14	14	10	12	18	17	11	21	10												This Study
JPZ0248	Cambodia	Stung Treng	Lao	Daic	Tai	Kadai	15	12	14	17	25	10	13	13	14	10	11	18	15	10	21	11												This Study
JPZ0265	Cambodia	Stung Treng	Lao	Daic	Tai	Kadai	15	12	13	13	25	10	13	14	14	10	12	18	17	10	21	11												This Study
JPZ0279	Cambodia	Stung Treng	Lao	Daic	Tai	Kadai	15	12	13	15	25	11	13	14	14	10	12	18	16	10	21	11												This Study
JPZ0600	Cambodia	Stung Treng	Lao	Daic	Tai	Kadai	15	12	13	17	25	11	13	14	14	10	11	18	18	10	21	11												This Study
JPZ0197	Cambodia	Stung Treng	Lao	Daic	Tai	Kadai	15	12	14	18	24	10	14	13	14	10	11	18	16	10	25	10												This Study
JPZ0001	Cambodia	Stung Treng	Lao	Daic	Tai	Kadai	16	12	11	17	25	11	13	14	14	10	12	18	17	10	21	10												This Study
JPZ0305	Cambodia	Ratanakri	Lun	Austro-Asiatic	Mon-Khmer	West Bahnaric	15	12	14	16	24	11	13	14	14	10	12	18	18	10	21	11												This Study
JPZ0310	Cambodia	Ratanakri	Lun	Austro-Asiatic	Mon-Khmer	West Bahnaric	15	12	13	18	25	11	13	14	14	10	12	17	17	11	22	11												This Study
JPZ0312	Cambodia	Ratanakri	Lun	Austro-Asiatic	Mon-Khmer	West Bahnaric	15	12	13	16	25	11	13	14	14	10	13	18	16	11	21	11												This Study
JPZ0323	Cambodia	Ratanakri	Lun	Austro-Asiatic	Mon-Khmer	West Bahnaric	15	12	13	17	25	11	13	14	14	10	12	17	16	11	23	11												This Study
JPZ0324	Cambodia	Ratanakri	Lun	Austro-Asiatic	Mon-Khmer	West Bahnaric	15	12	13	18	25	11	13	13	14	11	13	18	16	10	24	11												This Study
JPZ0325	Cambodia	Ratanakri	Lun	Austro-Asiatic	Mon-Khmer	West Bahnaric	15	12	13	18	25	11	13	13	14	11	11	18	17	10	24	11												This Study
JPZ0327	Cambodia	Ratanakri	Lun	Austro-Asiatic	Mon-Khmer	West Bahnaric	15	12	13	16	25	11	13	14	15	10	12	18	16	10	22	11												This Study
JPZ0332	Cambodia	Ratanakri	Lun	Austro-Asiatic	Mon-Khmer	West Bahnaric	15	12	13	16	25	10	13	14	14	10	13	18	16	11	21	11												This Study
JPZ0337	Cambodia	Ratanakri	Lun	Austro-Asiatic	Mon-Khmer	West Bahnaric	15	12	14	16	24	11	13	14	14	10	12	18	16	10	21	11												This Study
JPZ0339	Cambodia	Ratanakri	Lun	Austro-Asiatic	Mon-Khmer	West Bahnaric	15	12	13	16	25	11	13	14	14	10	12	18	16	10	22	11												This Study
JPZ0343	Cambodia	Ratanakri	Lun	Austro-Asiatic	Mon-Khmer	West Bahnaric	15	12	14	16	23	11	13	14	14	10	12	18	17	10	21	11												This Study
JPZ0333	Cambodia	Ratanakri	Lun	Austro-Asiatic	Mon-Khmer	West Bahnaric	15	13	14	18	25	10	13	15	14	10	11	18	17	9	21	10												This Study
JPZ0852	Cambodia	Kratie	Mel	Austro-Asiatic	Mon-Khmer	Monic	16	15	13	16	25	10	13	12	14	10	12	18	17	10	23	11												This Study
JPZ0862	Cambodia	Kratie	Mel	Austro-Asiatic	Mon-Khmer	Monic	15	15	15	15	24	10	13	12	14	10	11	18	16	10	21	12												This Study
JPZ0816	Cambodia	Kratie	Mel	Austro-Asiatic	Mon-Khmer	Monic	15	15	13	18	25	10	13	12	14	10	12	18	16	10	23	11												This Study
JPZ0817	Cambodia	Kratie	Mel	Austro-Asiatic	Mon-Khmer	Monic	15	15	13	15	25	10	13	12	14	10	13	18	16	10	22	11												This Study
JPZ0819	Cambodia	Kratie	Mel	Austro-Asiatic	Mon-Khmer	Monic	16	15	13	16	25	10	13	12	14	10	12	18	17	10	23	11												This Study
JPZ0824	Cambodia	Kratie	Mel	Austro-Asiatic	Mon-Khmer	Monic	15	15	13	15	25	10	13	12	14	10	12	18	16	11	21	11												This Study
JPZ0832	Cambodia	Kratie	Mel	Austro-Asiatic	Mon-Khmer	Monic	15	15	13	15	24	10	13	12	14	10	12	19	15	10	21	11												This Study
JPZ0836	Cambodia	Kratie	Mel	Austro-Asiatic	Mon-Khmer	Monic	15	12	13	16	25	10	14	12	14	10	14	18	16	10	22	11												This Study
JPZ0841	Cambodia	Kratie	Mel	Austro-Asiatic	Mon-Khmer	Monic	15	15	13	16	25	10	13	12	14	10	12	18	16	10	22	11												This Study
JPZ0843	Cambodia	Kratie	Mel	Austro-Asiatic	Mon-Khmer	Monic	15	15	13	16	26	10	13	12	14	10	12	18	16	10	23	11												This Study
JPZ0845	Cambodia	Kratie	Mel	Austro-Asiatic	Mon-Khmer	Monic	15	15	13	16	25	10	13	12	14	10	10	18	16	10	24	11												This Study
JPZ0847	Cambodia	Kratie	Mel	Austro-Asiatic	Mon-Khmer	Monic	15	15	13	15	25	10	13	12	14	10	13	18	16	10	22	11												This Study
JPZ0866	Cambodia	Kratie	Mel	Austro-Asiatic	Mon-Khmer	Monic	15	15	13	15	24	10	13	12	14	10	12	19	15	10	21	11												This Study
JPZ0868	Cambodia	Kratie	Mel	Austro-Asiatic	Mon-Khmer	Monic	15	15	13	16	25	10	13	12	14	10	12	18	16	11	22	11												This Study
JPZ0880	Cambodia	Kratie	Mel	Austro-Asiatic	Mon-Khmer	Monic	15	15	13	16	25	10	13	12	14	10	12	18	17	10	21	11												This Study
JPZ0601	Cambodia	Kratie	Phnong	Austro-Asiatic	Mon-Khmer	South Bahnaric	15	12	13	16	25	11	13	14	14	10	11	18	16	10	22	11												This Study
JPZ0892	Cambodia	Kratie	Phnong	Austro-Asiatic	Mon-Khmer	South Bahnaric	15	15	13	16	25	10	13	12	14	10	13	18	16	11	21	11												This Study
JPZ0894	Cambodia	Kratie	Phnong	Austro-Asiatic	Mon-Khmer	South Bahnaric	16	15	14	16	24	10	13	12	14	10	12	18	16	10	22	11												This Study
JPZ0895	Cambodia	Kratie	Phnong	Austro-Asiatic	Mon-Khmer	South Bahnaric	16	15	14	16	25	10	13	12	14	10	12	18	16	10	22	11												This Study
JPZ0896	Cambodia	Kratie	Phnong	Austro-Asiatic	Mon-Khmer	South Bahnaric	15	15	13	15	25	10	13	12	14	10	12	18	16	10	22	11												This Study
JPZ0898	Cambodia	Kratie	Phnong	Austro-Asiatic	Mon-Khmer	South Bahnaric	15	15	13	16	26	10	13	12	14	10	12	18	16	10	23	11												This Study
JPZ0914	Cambodia	Kratie	Phnong	Austro-Asiatic	Mon-Khmer	South Bahnaric	16	15	14	16	25	10	13	12	14	9	12	18	16	10	21	11												This Study
JPZ0972	Cambodia	Kratie	Phnong	Austro-Asiatic	Mon-Khmer	South Bahnaric	15	15	14	16	25	10	13	12	14	10	13	18	16	10	22	11												This Study
JPZ0973	Cambodia	Kratie	Phnong	Austro-Asiatic	Mon-Khmer	South Bahnaric	15	15	13	16	25	10	13	12	14	10	12	18	16	10	24	11												This Study
JPZ0974	Cambodia	Kratie	Phnong	Austro-Asiatic	Mon-Khmer	South Bahnaric	14	15	13	16	24	10	13	12	14	10	12	18	17	10	21	11												This Study
JPZ0993	Cambodia	Kratie	Phnong	Austro-Asiatic	Mon-Khmer	South Bahnaric	15	15	13	16	25	10	13	12	14	10	13	18	16	11	24	11												This Study
JPZ0999	Cambodia	Kratie	Phnong	Austro-Asiatic	Mon-Khmer	South Bahnaric	16	15	14	16	24	10	13	12	14	10	12	18	16	10	21	11												This Study
JPZ1003	Cambodia	Kratie	Phnong	Austro-Asiatic	Mon-Khmer	South Bahnaric	16	15	14	16	24	10	13	12	14	10	12	18	16	11	22	11												This Study
JPZ1013	Cambodia	Kratie	Phnong	Austro-Asiatic	Mon-Khmer	South Bahnaric	15	15	13	16	27	10	13	12	14	10	13	18	18	10	21	11												This Study
JPZ1021	Cambodia	Kratie	Phnong	Austro-Asiatic	Mon-Khmer	South Bahnaric	15	15	13	15	25	10	12	12	14	10	12	18	14	10	21	11												This Study
JPZ1034	Cambodia	Kratie	Phnong	Austro-Asiatic	Mon-Khmer	South Bahnaric	15	15	13	15	25	10	13	12	14	10	11	18	16	10	24	11												This Study
JPZ1040	Cambodia	Kratie	Phnong	Austro-Asiatic	Mon-Khmer	South Bahnaric	16	15	13	16	24	10	13	12	14	10	12	18	17	10	22	11												This Study
JPZ1053	Cambodia	Kratie	Phnong	Austro-Asiatic	Mon-Khmer	South Bahnaric	15	15	14	16	25	10	13	12	14	10	10	18	16	10	22	10												This Study
JPZ1055	Cambodia	Kratie	Phnong	Austro-Asiatic	Mon-Khmer	South Bahnaric	15	15	13	15	25	10	13	12	14	10	12	18	16	10	23	11												This Study
JPZ1057	Cambodia	Kratie	Phnong	Austro-Asiatic	Mon-Khmer	South Bahnaric	15	15	13	15	25	10	13	12	14	10	12	18	14	10	21	11												This Study
JPZ0934	Cambodia	Kratie	Stieng	Austro-Asiatic	Mon-Khmer	South Bahnaric	15	15	13	16	24	10	13	12	14	10	12	19	15	10	21	11												This Study
JPZ0957	Cambodia	Kratie	Stieng	Austro-Asiatic	Mon-Khmer	South Bahnaric	15	15	13	16	26	10	13	12	14	10	12	18	15	10	24	11												This Study
JPZ0958	Cambodia	Kratie	Stieng	Austro-Asiatic	Mon-Khmer	South Bahnaric	15	15	13	16	26	10	13	12	14	10	12	18	16	10	24	11												This Study
JPZ0959	Cambodia	Kratie	Stieng	Austro-Asiatic	Mon-Khmer	South Bahnaric	16	15	13	16	25	10	13	12	14	10	11	18	16	10	22	11												This Study
JPZ0962	Cambodia	Kratie	Stieng	Austro-Asiatic	Mon-Khmer	South Bahnaric	15	15	13	16	26	10	13	12	14	10	12	18	16	10	23	11												This Study
JPZ0963	Cambodia	Kratie	Stieng	Austro-Asiatic	Mon-Khmer	South Bahnaric	15	15	13	16	26	10	13	12	14	10	12	18	16	10	20	11												This Study
JPZ0966	Cambodia	Kratie	Stieng	Austro-Asiatic	Mon-Khmer	South Bahnaric	15	15	13	15	24	10	13	12	14	10	14	18	16	10	22	11												This Study
JPZ0971	Cambodia	Kratie	Stieng	Austro-Asiatic	Mon-Khmer	South Bahnaric	15	15	13	16	25	10	13	12	14	10	12	18	16	10	23	11												This Study
JPZ0047	Cambodia	Ratanakri	Tompoun	Austro-Asiatic	Mon-Khmer	West Bahnaric	15	12	13	15	25	11	13	14	14	10	12	18	16	10	18	11												This Study
JPZ0048	Cambodia	Ratanakri	Tompoun	Austro-Asiatic	Mon-Khmer	West Bahnaric	15	12	13	16	26	10	13	14	14	10	12	18	16	10	22	11												This Study
JPZ0052	Cambodia	Ratanakri	Tompoun	Austro-Asiatic	Mon-Khmer	West Bahnaric	15	12	13	16	25	10	13	14	14	10	12	18	16	11	22	11												This Study
JPZ0053	Cambodia	Ratanakri	Tompoun	Austro-Asiatic	Mon-Khmer	West Bahnaric	15	12	13	16	25	11	13	14	14	10	14	18	16	11	22	10												This Study
JPZ0056	Cambodia	Ratanakri	Tompoun	Austro-Asiatic	Mon-Khmer	West Bahnaric	15	12	14	16	25	11	13	14	14	10	12	18	16	11	21	11												This Study
JPZ0062	Cambodia	Ratanakri	Tompoun	Austro-Asiatic	Mon-Khmer	West Bahnaric	15	12	13	18	25	12	13	14	14	10	12	18	17	10	23	11												This Study
JPZ0066	Cambodia	Ratanakri	Tompoun	Austro-Asiatic	Mon-Khmer	West Bahnaric	15	12	13	16	26	11	13	14	14	10	12	18	16	10	23	11												This Study
JPZ0067	Cambodia	Ratanakri	Tompoun	Austro-Asiatic	Mon-Khmer	West Bahnaric	15	12	14	16	25	11	13	14	14	10	12	18	16	10	22	11												This Study
JPZ0068	Cambodia	Ratanakri	Tompoun	Austro-Asiatic	Mon-Khmer	West Bahnaric	15	12	14	16	25	11	13	14	14	10	12	18	16	10	21	11												This Study
JPZ0069	Cambodia	Ratanakri	Tompoun	Austro-Asiatic	Mon-Khmer	West Bahnaric	15	12	14	16	25	11	13	14	14	10	12	18	16	10	21	11												This Study
JPZ0082	Cambodia	Ratanakri	Tompoun	Austro-Asiatic	Mon-Khmer	West Bahnaric	17	12	13	15	24	11	14	14	14	10	12	19	15	10	21	11												This Study
JPZ0083	Cambodia	Ratanakri	Tompoun	Austro-Asiatic	Mon-Khmer	West Bahnaric	15	12	13	17	25	11	13	14	14	10	13	21	16	10	22	11												This Study
JPZ0086	Cambodia	Ratanakri	Tompoun	Austro-Asiatic	Mon-Khmer	West Bahnaric	15	12	13	17	24	10	13	14	14	10	12	18	17	10	22	11												This Study
JPZ0087	Cambodia	Ratanakri	Tompoun	Austro-Asiatic	Mon-Khmer	West Bahnaric	15	13	14	16	24	11	14	14	14	10	11	18	17	10	21	11												This Study
JPZ0089	Cambodia	Ratanakri	Tompoun	Austro-Asiatic	Mon-Khmer	West Bahnaric	15	12	13	16	25	11	13	14	14	10	11	18	16	10	23	11												This Study
JPZ0290	Cambodia	Ratanakri	Tompoun	Austro-Asiatic	Mon-Khmer	West Bahnaric	15	12	13	16	26	10	14	14	14	10	11	18	16	10	21	11												This Study
JPZ0374	Cambodia	Ratanakri	Tompoun	Austro-Asiatic	Mon-Khmer	West Bahnaric	15	12	14	16	24	10	13	14	14	10	11	18	15	10	21	11												This Study
JPZ0375	Cambodia	Ratanakri	Tompoun	Austro-Asiatic	Mon-Khmer	West Bahnaric	17	12	13	19	26	11	13	14	14	10	13	18	18	10	21	11												This Study
JPZ0388	Cambodia	Ratanakri	Tompoun	Austro-Asiatic	Mon-Khmer	West Bahnaric	16	12	13	14	25	10	13	14	14	10	11	18	16	10	23	11												This Study
JPZ0402	Cambodia	Ratanakri	Tompoun	Austro-Asiatic	Mon-Khmer	West Bahnaric	17	12	13	19	26	11	13	14	14	10	13	18	18	10	21	11												This Study
JPZ0404	Cambodia	Ratanakri	Tompoun	Austro-Asiatic	Mon-Khmer	West Bahnaric	15	12	12	16	25	10	13	13	14	10	11	18	17	10	21	11												This Study
JPZ0405	Cambodia	Ratanakri	Tompoun	Austro-Asiatic	Mon-Khmer	West Bahnaric	15	12	14	17	26	10	13	14	14	10	11	15	16	10	21	11												This Study
JPZ0407	Cambodia	Ratanakri	Tompoun	Austro-Asiatic	Mon-Khmer	West Bahnaric	15	12	13	19	25	11	13	14	14	10	12	18	17	10	22	11												This Study
JPZ0411	Cambodia	Ratanakri	Tompoun	Austro-Asiatic	Mon-Khmer	West Bahnaric	16	12	13	16	26	10	13	14	14	10	12	18	16	11	23	11												This Study
JPZ0422	Cambodia	Ratanakri	Tompoun	Austro-Asiatic	Mon-Khmer	West Bahnaric	16	12	13	15	24	10	7	13	14	11	12	18	19	11	19	11												This Study
JPZ0426	Cambodia	Ratanakri	Tompoun	Austro-Asiatic	Mon-Khmer	West Bahnaric	17	12	13	18	26	11	13	14	14	10	13	18	18	10	21	11												This Study
JPZ0427	Cambodia	Ratanakri	Tompoun	Austro-Asiatic	Mon-Khmer	West Bahnaric	17	12	13	19	26	11	13	14	14	10	10	18	18	10	21	11												This Study
JPZ0428	Cambodia	Ratanakri	Tompoun	Austro-Asiatic	Mon-Khmer	West Bahnaric	17	12	13	19	26	11	13	14	14	10	13	18	18	10	21	11												This Study
JPZ0429	Cambodia	Ratanakri	Tompoun	Austro-Asiatic	Mon-Khmer	West Bahnaric	15	15	13	16	25	10	13	12	14	10	13	18	17	10	21	11												This Study
JPZ0433	Cambodia	Ratanakri	Tompoun	Austro-Asiatic	Mon-Khmer	West Bahnaric	17	12	13	18	26	11	13	14	14	10	13	18	18	10	21	11												This Study
JPZ0435	Cambodia	Ratanakri	Tompoun	Austro-Asiatic	Mon-Khmer	West Bahnaric	15	12	13	16	25	11	13	14	14	10	13	18	16	10	20	11												This Study
JPZ0438	Cambodia	Ratanakri	Tompoun	Austro-Asiatic	Mon-Khmer	West Bahnaric	15	12	13	16	25	11	13	14	14	10	13	18	16	11	22	11												This Study
JPZ0439	Cambodia	Ratanakri	Tompoun	Austro-Asiatic	Mon-Khmer	West Bahnaric	15	12	13	16	25	11	13	14	14	10	14	18	16	10	21	11												This Study
JPZ0442	Cambodia	Ratanakri	Tompoun	Austro-Asiatic	Mon-Khmer	West Bahnaric	15	12	13	16	25	11	13	14	14	10	14	18	16	10	21	11												This Study
JPZ0389	Cambodia	Ratanakri	Tompoun	Austro-Asiatic	Mon-Khmer	West Bahnaric	16	12	12	16	24	10	13	15	14	10	11	18	18	10	23	10												This Study
JPZ0077	Cambodia	Ratanakri	Tompoun	Austro-Asiatic	Mon-Khmer	West Bahnaric	16	12	14	16	24	10	13	14	14	10	12	18	18	11	21	11												This Study
JPZ0381	Cambodia	Ratanakri	Tompoun	Austro-Asiatic	Mon-Khmer	West Bahnaric	16	12	14	16	24	10	13	14	14	10	13	18	18	11	21	11												This Study
PL137	Thailand	Chiang Rai	Blang	Austro-Asiatic	Palaungic	Waic	15	10	12	16	23	11	14	12	15	11	11	20	19	11	20	12												This Study
PL161	Thailand	Chiang Rai	Blang	Austro-Asiatic	Palaungic	Waic	15	12	13	16	25	11	13	14	14	10	13	18	16	11	22	11												This Study
PL205	Thailand	Chiang Rai	Blang	Austro-Asiatic	Palaungic	Waic	15	12	13	16	24	11	13	14	14	10	12	18	17	9	22	11												This Study
PL241	Thailand	Chiang Rai	Blang	Austro-Asiatic	Palaungic	Waic	16	12	14	16	25	11	13	14	14	10	12	18	18	10	22	11												This Study
PL255	Thailand	Chiang Rai	Blang	Austro-Asiatic	Palaungic	Waic	17	12	14	15	25	11	13	13	14	10	12	18	16	11	23	11												This Study
TN103	Thailand	Nan	Htin	Austro-Asiatic	Khmuic	Mal–Phrai	15	12	13	16	25	11	13	12	14	10	11	17	16	11	23	13												This Study
TN105	Thailand	Nan	Htin	Austro-Asiatic	Khmuic	Mal–Phrai	15	13	13	16	25	10	13	14	14	10	12	17	16	10	23	11												This Study
TN113	Thailand	Nan	Htin	Austro-Asiatic	Khmuic	Mal–Phrai	16	12	13	16	25	11	13	12	14	10	12	18	16	11	22	11												This Study
TN117	Thailand	Nan	Htin	Austro-Asiatic	Khmuic	Mal–Phrai	15	12	13	16	25	11	14	12	14	10	12	17	16	11	22	13												This Study
TN119	Thailand	Nan	Htin	Austro-Asiatic	Khmuic	Mal–Phrai	15	12	13	16	25	11	14	12	14	10	12	17	16	10	22	11												This Study
TN123	Thailand	Nan	Htin	Austro-Asiatic	Khmuic	Mal–Phrai	15	12	13	16	25	11	14	14	14	11	12	17	16	11	22	11												This Study
TN125	Thailand	Nan	Htin	Austro-Asiatic	Khmuic	Mal–Phrai	15	12	13	16	23	11	12	12	14	10	12	17	16	10	19	11												This Study
TN129	Thailand	Nan	Htin	Austro-Asiatic	Khmuic	Mal–Phrai	15	12	13	16	25	11	14	12	14	10	12	17	16	11	20	13												This Study
TN149	Thailand	Nan	Htin	Austro-Asiatic	Khmuic	Mal–Phrai	15	12	14	15	25	11	13	14	14	10	13	18	17	10	24	11												This Study
TN151	Thailand	Nan	Htin	Austro-Asiatic	Khmuic	Mal–Phrai	16	12	13	16	25	10	14	14	14	10	13	17	16	11	22	13												This Study
TN207	Thailand	Nan	Htin	Austro-Asiatic	Khmuic	Mal–Phrai	15	14	13	17	25	10	13	13	14	10	13	20	19	10	21	11												This Study
TN209	Thailand	Nan	Htin	Austro-Asiatic	Khmuic	Mal–Phrai	15	12	13	17	25	10	13	12	14	10	12	18	18	10	21	11												This Study
TN215	Thailand	Nan	Htin	Austro-Asiatic	Khmuic	Mal–Phrai	15	12	14	16	25	10	15	13	14	10	12	18	17	10	21	11												This Study
TN235	Thailand	Nan	Htin	Austro-Asiatic	Khmuic	Mal–Phrai	15	12	14	16	25	11	13	14	14	10	10	18	17	12	23	11												This Study
TN237	Thailand	Nan	Htin	Austro-Asiatic	Khmuic	Mal–Phrai	16	12	13	17	24	11	13	12	14	10	12	18	17	10	20	11												This Study
TN239	Thailand	Nan	Htin	Austro-Asiatic	Khmuic	Mal–Phrai	15	12	14	15	25	10	13	14	15	10	13	18	17	10	23	11												This Study
TN253	Thailand	Nan	Htin	Austro-Asiatic	Khmuic	Mal–Phrai	15	12	13	17	24	11	13	15	14	10	12	18	17	10	20	11												This Study
TN263	Thailand	Nan	Htin	Austro-Asiatic	Khmuic	Mal–Phrai	15	12	14	16	25	11	13	14	14	10	12	18	17	10	23	11												This Study
TN265	Thailand	Nan	Htin	Austro-Asiatic	Khmuic	Mal–Phrai	15	12	14	16	25	11	13	14	14	10	13	18	17	10	23	11												This Study
TN267	Thailand	Nan	Htin	Austro-Asiatic	Khmuic	Mal–Phrai	15	12	14	16	25	11	11	14	14	10	9	18	17	10	22	11												This Study
TN111	Thailand	Nan	Htin	Austro-Asiatic	Khmuic	Mal–Phrai	15	12	13	16	23	10	12	12	14	10	12	17	16	10	18	11												This Study
TN115	Thailand	Nan	Htin	Austro-Asiatic	Khmuic	Mal–Phrai	13	12	13	16	22	11	13	12	14	10	12	17	16	10	19	11												This Study
TN127	Thailand	Nan	Htin	Austro-Asiatic	Khmuic	Mal–Phrai	15	12	13	16	26	10	13	13	14	10	12	18	16	10	20	11												This Study
TN147	Thailand	Nan	Htin	Austro-Asiatic	Khmuic	Mal–Phrai	15	12	13	16	23	10	12	12	14	10	12	18	19	10	19	11												This Study
TN201	Thailand	Nan	Htin	Austro-Asiatic	Khmuic	Mal–Phrai	13	14	13	17	23	10	13	12	14	10	13	18	16	10	24	11												This Study
TN211	Thailand	Nan	Htin	Austro-Asiatic	Khmuic	Mal–Phrai	15	12	13	17	23	10	13	12	14	10	12	18	16	10	22	11												This Study
TN217	Thailand	Nan	Htin	Austro-Asiatic	Khmuic	Mal–Phrai	15	12	14	15	26	11	13	14	14	10	12	18	17	11	24	11												This Study
TN251	Thailand	Nan	Htin	Austro-Asiatic	Khmuic	Mal–Phrai	15	12	13	16	23	10	13	12	14	10	12	18	16	10	21	11												This Study
TN261	Thailand	Nan	Htin	Austro-Asiatic	Khmuic	Mal–Phrai	16	12	12	17	23	10	12	12	14	10	12	17	16	10	19	11												This Study
TN107	Thailand	Nan	Htin	Austro-Asiatic	Khmuic	Mal–Phrai	17	12	13	17	24	11	13	12	14	10	12	18	16	10	21	11												This Study
LW111	Thailand	Chiang Mai	Lawa	Austro-Asiatic	Palaungic	Waic	13	12	12	17	25	9	13	13	14	10	12	18	16	11	19	11												This Study
LW113	Thailand	Chiang Mai	Lawa	Austro-Asiatic	Palaungic	Waic	15	12	12	17	25	9	13	15	14	10	12	18	17	10	22	11												This Study
LW115	Thailand	Chiang Mai	Lawa	Austro-Asiatic	Palaungic	Waic	15	12	13	17	24	10	14	14	14	10	12	18	16	10	21	11												This Study
LW119	Thailand	Chiang Mai	Lawa	Austro-Asiatic	Palaungic	Waic	16	12	12	17	24	9	13	14	14	10	12	18	17	10	22	11												This Study
LW121	Thailand	Chiang Mai	Lawa	Austro-Asiatic	Palaungic	Waic	15	12	12	17	24	9	13	14	14	10	12	18	17	10	22	11												This Study
LW123	Thailand	Chiang Mai	Lawa	Austro-Asiatic	Palaungic	Waic	15	12	12	17	25	9	13	15	14	10	12	18	17	10	22	11												This Study
LW125	Thailand	Chiang Mai	Lawa	Austro-Asiatic	Palaungic	Waic	15	12	12	17	25	9	13	15	14	11	12	18	17	11	22	11												This Study
LW221	Thailand	Chiang Mai	Lawa	Austro-Asiatic	Palaungic	Waic	15	12	12	17	24	9	13	13	14	10	10	18	18	10	22	11												This Study
LW209	Thailand	Chiang Mai	Lawa	Austro-Asiatic	Palaungic	Waic	15	12	13	18	23	10	14	13	14	10	11	18	16	10	24	10												This Study
LW219	Thailand	Chiang Mai	Lawa	Austro-Asiatic	Palaungic	Waic	15	12	14	16	23	11	13	14	14	10	11	18	18	10	21	10												This Study
LW237	Thailand	Chiang Mai	Lawa	Austro-Asiatic	Palaungic	Waic	15	12	13	18	23	10	13	14	14	11	11	18	17	11	20	10												This Study
LW127	Thailand	Chiang Mai	Lawa	Austro-Asiatic	Palaungic	Waic	5	12	12	17	25	9	13	14	14	11	12	18	19	10	22	11												This Study
LW133	Thailand	Chiang Mai	Lawa	Austro-Asiatic	Palaungic	Waic	15	12	12	17	24	9	13	15	14	10	12	18	16	11	22	11												This Study
LW223	Thailand	Chiang Mai	Lawa	Austro-Asiatic	Palaungic	Waic	15	12	12	17	24	11	12	13	14	10	10	18	17	10	22	11												This Study
PA119	Thailand	Chiang Mai	Palaung	Austro-Asiatic	Palaungic	Palaung–Riang	15	13	14	16	24	11	13	14	14	10	11	18	17	10	22	11												This Study
PA121	Thailand	Chiang Mai	Palaung	Austro-Asiatic	Palaungic	Palaung–Riang	15	13	14	16	24	11	13	14	14	10	11	18	17	10	22	11												This Study
PA131	Thailand	Chiang Mai	Palaung	Austro-Asiatic	Palaungic	Palaung–Riang	15	13	13	16	24	11	13	14	14	10	11	18	17	11	22	11												This Study
BL079	China	Yunnan	Bulang	Austro-Asiatic	Palaungic	Waic	15	12	13	17	25	11	13	13	14	10	11	21	14	12	21	11												This Study
BL039	China	Yunnan	Bulang	Austro-Asiatic	Palaungic	Waic	16	12	14	16	25	10	13	12	14	10	12	18	16	12	21	10												This Study
BL044	China	Yunnan	Bulang	Austro-Asiatic	Palaungic	Waic	16	12	14	16	25	10	13	14	14	10	10	18	16	9	21	10												This Study
BL056	China	Yunnan	Bulang	Austro-Asiatic	Palaungic	Waic	16	12	14	15	25	10	13	14	14	10	10	18	16	10	22	11												This Study
BL066	China	Yunnan	Bulang	Austro-Asiatic	Palaungic	Waic	15	12	13	17	24	11	13	14	14	10	11	18	17	10	21	11												This Study
BL070	China	Yunnan	Bulang	Austro-Asiatic	Palaungic	Waic	15	12	13	16	25	10	13	15	14	10	13	17	16	10	21	12												This Study
BL072	China	Yunnan	Bulang	Austro-Asiatic	Palaungic	Waic	15	12	14	17	25	11	13	14	14	10	9	18	17	11	22	11												This Study
BL077	China	Yunnan	Bulang	Austro-Asiatic	Palaungic	Waic	15	12	14	15	25	10	13	15	14	10	11	18	16	10	22	12												This Study
BL081	China	Yunnan	Bulang	Austro-Asiatic	Palaungic	Waic	16	12	13	16	25	10	13	15	14	10	12	18	15	10	21	11												This Study
BL084	China	Yunnan	Bulang	Austro-Asiatic	Palaungic	Waic	17	12	13	16	25	11	13	14	14	10	12	18	16	10	22	13												This Study
BL085	China	Yunnan	Bulang	Austro-Asiatic	Palaungic	Waic	15	12	13	16	25	11	13	13	14	10	12	18	15	10	21	11												This Study
BL093	China	Yunnan	Bulang	Austro-Asiatic	Palaungic	Waic	15	12	12	17	25	10	13	14	14	10	9	17	17	11	22	10												This Study
BL094	China	Yunnan	Bulang	Austro-Asiatic	Palaungic	Waic	15	12	13	16	25	10	13	15	14	10	13	18	16	10	21	12												This Study
BL100	China	Yunnan	Bulang	Austro-Asiatic	Palaungic	Waic	15	12	13	16	25	11	13	12	14	10	13	18	16	10	21	12												This Study
BL124	China	Yunnan	Bulang	Austro-Asiatic	Palaungic	Waic	15	12	13	16	25	10	13	15	14	10	10	18	16	10	22	12												This Study
BL131	China	Yunnan	Bulang	Austro-Asiatic	Palaungic	Waic	15	12	13	16	25	10	13	15	14	10	13	18	16	10	22	12												This Study
BL097	China	Yunnan	Bulang	Austro-Asiatic	Palaungic	Waic	17	12	13	16	24	10	13	15	14	10	12	18	17	10	22	11												This Study
DA058	China	Yunnan	De'ang	Austro-Asiatic	Palaungic	Palaung–Riang	14	10	13	15	23	10	13	12	15	11	11	20	19	11	20	12												This Study
DA093	China	Yunnan	De'ang	Austro-Asiatic	Palaungic	Palaung–Riang	16	12	13	15	23	11	14	13	14	10	13	18	16	11	19	9												This Study
DA022	China	Yunnan	De'ang	Austro-Asiatic	Palaungic	Palaung–Riang	15	13	13	16	23	10	13	14	14	10	11	18	16	11	20	11												This Study
DA023	China	Yunnan	De'ang	Austro-Asiatic	Palaungic	Palaung–Riang	15	12	13	17	25	11	13	14	14	10	12	18	16	10	22	11												This Study
DA054	China	Yunnan	De'ang	Austro-Asiatic	Palaungic	Palaung–Riang	15	12	13	15	25	11	13	14	14	10	12	18	16	10	22	11												This Study
DA064	China	Yunnan	De'ang	Austro-Asiatic	Palaungic	Palaung–Riang	16	12	14	16	24	10	13	14	14	10	12	18	16	10	22	11												This Study
DA066	China	Yunnan	De'ang	Austro-Asiatic	Palaungic	Palaung–Riang	15	13	13	16	24	11	13	14	14	10	11	18	17	10	22	11												This Study
DA068	China	Yunnan	De'ang	Austro-Asiatic	Palaungic	Palaung–Riang	15	13	13	16	24	10	13	13	14	10	11	16	17	10	22	11												This Study
DA079	China	Yunnan	De'ang	Austro-Asiatic	Palaungic	Palaung–Riang	15	13	13	16	24	12	13	14	14	10	11	18	17	10	22	11												This Study
DA090	China	Yunnan	De'ang	Austro-Asiatic	Palaungic	Palaung–Riang	16	13	13	16	24	12	13	14	14	10	11	18	17	10	22	11												This Study
DA091	China	Yunnan	De'ang	Austro-Asiatic	Palaungic	Palaung–Riang	16	12	12	15	25	11	13	14	14	10	12	18	18	10	21	11												This Study
DA077	China	Yunnan	De'ang	Austro-Asiatic	Palaungic	Palaung–Riang	15	12	14	18	24	10	13	14	14	11	11	18	16	11	20	10												This Study
DA103	China	Yunnan	De'ang	Austro-Asiatic	Palaungic	Palaung–Riang	15	12	13	16	24	10	13	12	14	10	12	18	18	10	22	11												This Study
DA119	China	Yunnan	De'ang	Austro-Asiatic	Palaungic	Palaung–Riang	16	14	13	16	22	10	12	12	14	11	12	18	15	10	21	11												This Study
DA082	China	Yunnan	De'ang	Austro-Asiatic	Palaungic	Palaung–Riang	15	12	13	16	22	10	13	12	14	10	12	18	17	11	22	11												This Study
WA015	China	Yunnan	Wa	Austro-Asiatic	Palaungic	Waic	15	12	13	14	25	11	13	14	14	10	11	18	17	11	23	11												This Study
WA034	China	Yunnan	Wa	Austro-Asiatic	Palaungic	Waic	15	12	13	15	25	11	13	12	14	10	11	18	17	11	23	11												This Study
WA058	China	Yunnan	Wa	Austro-Asiatic	Palaungic	Waic	15	12	13	15	25	11	13	14	14	10	11	18	17	11	23	11												This Study
WA095	China	Yunnan	Wa	Austro-Asiatic	Palaungic	Waic	15	12	13	17	24	11	14	14	14	10	13	19	16	9	22	11												This Study
WA101	China	Yunnan	Wa	Austro-Asiatic	Palaungic	Waic	15	12	14	16	24	11	14	14	14	10	13	19	16	9	22	11												This Study
PO02	China	Guangdong	D25	Daic				12	13		23	10	11	14									12											Li, et al. 2008b
PO09	China	Guangdong	D25	Daic				12	13		24	11	14	15									17											Li, et al. 2008b
PO25	China	Guangdong	D25	Daic				12	13		25	11	13	14									15											Li, et al. 2008b
PO27	China	Guangdong	D25	Daic				12	13		24	10	14	12									15											Li, et al. 2008b
PO30	China	Guangdong	D25	Daic				13	13		23	11	14	13									14											Li, et al. 2008b
PY02	China	Guangxi	D1	Daic				13	14		24	10	13	14									15											Li, et al. 2008b
PY04	China	Guangxi	D1	Daic				13	14		23	10	14	13									14											Li, et al. 2008b
PY06	China	Guangxi	D1	Daic				12	14		23	11	13	13									15											Li, et al. 2008b
PY10	China	Guangxi	D1	Daic				13	13		22	10	13	9									16											Li, et al. 2008b
PY13	China	Guangxi	D1	Daic				13	14		22	11	13	9									15											Li, et al. 2008b
PY18	China	Guangxi	D1	Daic				13	13		25	10	13	12									16											Li, et al. 2008b
PY29	China	Guangxi	D1	Daic				12	13		24	10	14	15									14											Li, et al. 2008b
CL09	China	Guangxi	D14	Daic				12	12		23	10	14	13									13											Li, et al. 2008b
CL12	China	Guangxi	D14	Daic				8	12		24	10	13	14									14											Li, et al. 2008b
CL19	China	Guangxi	D14	Daic				12	14		24	7	13	14									15											Li, et al. 2008b
CL23	China	Guangxi	D14	Daic				12	13		23	10	12	12									14											Li, et al. 2008b
CL26	China	Guangxi	D14	Daic				12	12		23	11	13	9									15											Li, et al. 2008b
CL30	China	Guangxi	D14	Daic				12	13		22	12	14	13									14											Li, et al. 2008b
CCX01	China	Guangxi	D15	Daic				12	12		24	10	14	18									16											Li, et al. 2008b
CCX02	China	Guangxi	D15	Daic				12	13		24	10	13	14									14											Li, et al. 2008b
CCX03	China	Guangxi	D15	Daic				12	13		24	10	13	14									15											Li, et al. 2008b
CCX04	China	Guangxi	D15	Daic				12	12		24	10	13	15									14											Li, et al. 2008b
CCX06	China	Guangxi	D15	Daic				13	14		24	10	13	14									14											Li, et al. 2008b
CCX07	China	Guangxi	D15	Daic				12	12		24	10	13	15									14											Li, et al. 2008b
CCX13	China	Guangxi	D15	Daic				12	13		24	11	13	14									14											Li, et al. 2008b
CCX15	China	Guangxi	D15	Daic				12	13		25	11	13	14									15											Li, et al. 2008b
CCX21	China	Guangxi	D15	Daic				13	14		25	10	13	14									14											Li, et al. 2008b
CCX22	China	Guangxi	D15	Daic				12	12		24	10	13	15									9											Li, et al. 2008b
CCX24	China	Guangxi	D15	Daic				12	13		25	11	13	14									15											Li, et al. 2008b
CCX29	China	Guangxi	D15	Daic				12	12		24	10	13	15									14											Li, et al. 2008b
CCX30	China	Guangxi	D15	Daic				12	12		24	10	13	15									14											Li, et al. 2008b
CCX32	China	Guangxi	D15	Daic				12	14		24	11	13	14									15											Li, et al. 2008b
CCX33	China	Guangxi	D15	Daic				12	13		24	11	13	14									15											Li, et al. 2008b
CCX36	China	Guangxi	D15	Daic				12	12		24	10	13	15									14											Li, et al. 2008b
CCY02	China	Guangxi	D16	Daic				12	13		25	11	13	14									14											Li, et al. 2008b
CCY03	China	Guangxi	D16	Daic				12	13		24	10	13	14									14											Li, et al. 2008b
CCY04	China	Guangxi	D16	Daic				12	13		25	11	13	14									14											Li, et al. 2008b
CCY06	China	Guangxi	D16	Daic				12	13		25	11	13	14									14											Li, et al. 2008b
CCY09	China	Guangxi	D16	Daic				12	13		25	11	13	14									14											Li, et al. 2008b
CCY10	China	Guangxi	D16	Daic				12	13		25	11	13	14									15											Li, et al. 2008b
CCY11	China	Guangxi	D16	Daic				12	13		25	11	13	14									14											Li, et al. 2008b
CCY13	China	Guangxi	D16	Daic				12	13		25	11	13	14									14											Li, et al. 2008b
CCY14	China	Guangxi	D16	Daic				13	13		25	11	13	14									14											Li, et al. 2008b
CCY12	China	Guangxi	D16	Daic				13	13		25	11	13	14									14											Li, et al. 2008b
WS01	China	Guangxi	D18	Daic				12	13		23	11	13	12									13											Li, et al. 2008b
WS02	China	Guangxi	D18	Daic				12	13		25	11	13	12									14											Li, et al. 2008b
WS03	China	Guangxi	D18	Daic				12	13		23	11	13	14									15											Li, et al. 2008b
WS05	China	Guangxi	D18	Daic				12	13		23	11	14	13									13											Li, et al. 2008b
WS06	China	Guangxi	D18	Daic				12	13		24	11	13	14									14											Li, et al. 2008b
Ws08	China	Guangxi	D18	Daic				12	13		24	11	13	14									15											Li, et al. 2008b
Ws12	China	Guangxi	D18	Daic				12	13		24	11	14	15									14											Li, et al. 2008b
Ws14	China	Guangxi	D18	Daic				12	13		23	12	13	13									13											Li, et al. 2008b
Ws15	China	Guangxi	D18	Daic				9	13		24	11	13	13									14											Li, et al. 2008b
Ws16	China	Guangxi	D18	Daic				12	13		22	10	14	13									13											Li, et al. 2008b
Ws17	China	Guangxi	D18	Daic				12	13		23	11	14	13									13											Li, et al. 2008b
Ws19	China	Guangxi	D18	Daic				12	13		24	11	13	13									14											Li, et al. 2008b
Ws21	China	Guangxi	D18	Daic				12	13		24	10	13	14									14											Li, et al. 2008b
Ws22	China	Guangxi	D18	Daic				12	13		24	11	14	15									14											Li, et al. 2008b
Ws23	China	Guangxi	D18	Daic				12	13		23	12	14	13									14											Li, et al. 2008b
Ws24	China	Guangxi	D18	Daic				12	13		23	9	14	13									15											Li, et al. 2008b
Ws26	China	Guangxi	D18	Daic				12	13		23	11	12	12									14											Li, et al. 2008b
YR01	China	Guangxi	D2	Daic				13	14		24	6	13	14									16											Li, et al. 2008b
YR02	China	Guangxi	D2	Daic				13	14		24	10	13	15									14											Li, et al. 2008b
YR04	China	Guangxi	D2	Daic				7	14		24	10	13	13									11											Li, et al. 2008b
YR06	China	Guangxi	D2	Daic				13	14		26	10	13	12									14											Li, et al. 2008b
YR07	China	Guangxi	D2	Daic				12	14		24	11	13	13									15											Li, et al. 2008b
YR08	China	Guangxi	D2	Daic				13	14		24	12	13	14									15											Li, et al. 2008b
YR09	China	Guangxi	D2	Daic				12	14		25	11	13	14									15											Li, et al. 2008b
YR11	China	Guangxi	D2	Daic				13	14		25	11	13	12									15											Li, et al. 2008b
YR13	China	Guangxi	D2	Daic				13	17		23	10	13	13									14											Li, et al. 2008b
YR15	China	Guangxi	D2	Daic				14	13		23	10	14	13									13											Li, et al. 2008b
YR05	China	Guangxi	D2	Daic				13	13		24	10	13	12									16											Li, et al. 2008b
DN09	China	Guangxi	D20	Daic				12	13		23	11	14	13									13											Li, et al. 2008b
Kam	China	Guangxi	D20	Daic					13		24	11	13	14									17											Li, et al. 2008b
Kam	China	Guangxi	D20	Daic					13		25	10	13	14									16											Li, et al. 2008b
Kam	China	Guangxi	D20	Daic					13		24	10	13	15									15											Li, et al. 2008b
Kam	China	Guangxi	D20	Daic					14		24	10	13	15									15											Li, et al. 2008b
Kam	China	Guangxi	D20	Daic					13		23	10	11	15									15											Li, et al. 2008b
Kam	China	Guangxi	D20	Daic					13		25	10	13	14									16											Li, et al. 2008b
Kam	China	Guangxi	D20	Daic					13		25	10	13	14									16											Li, et al. 2008b
Kam	China	Guangxi	D20	Daic					14		24	10	13	15									15											Li, et al. 2008b
Kam	China	Guangxi	D20	Daic					13		23	10	11	15									15											Li, et al. 2008b
Kam	China	Guangxi	D20	Daic					12			8	13	12									19											Li, et al. 2008b
Kam	China	Guangxi	D20	Daic					13		23	10	11	15									15											Li, et al. 2008b
Kam	China	Guangxi	D20	Daic					13		25	10	13	14									13											Li, et al. 2008b
Kam	China	Guangxi	D20	Daic					13		24	10	13	15									15											Li, et al. 2008b
Kam	China	Guangxi	D20	Daic					13		25	10	13	14									16											Li, et al. 2008b
HS04	China	Guangxi	D21	Daic				12	13		24	11	13	14									15											Li, et al. 2008b
HS06	China	Guangxi	D21	Daic				12	13		25	10	13	12									15											Li, et al. 2008b
HS12	China	Guangxi	D21	Daic				13	13		23	10	14	13									13											Li, et al. 2008b
HS14	China	Guangxi	D21	Daic				16	13		25	10	13	14									16											Li, et al. 2008b
HS16	China	Guangxi	D21	Daic				12	13		23	10	14	13									13											Li, et al. 2008b
HS17	China	Guangxi	D21	Daic				10	13		25	10	13	12									15											Li, et al. 2008b
HS18	China	Guangxi	D21	Daic				13	13		23	10	14	13									14											Li, et al. 2008b
HS22	China	Guangxi	D21	Daic				12	13		24	10	12	15									14											Li, et al. 2008b
HS23	China	Guangxi	D21	Daic				12	13		24	10	13	14									15											Li, et al. 2008b
HS25	China	Guangxi	D21	Daic				9	13		25	10	13	14									14											Li, et al. 2008b
HS26	China	Guangxi	D21	Daic				12	13		24	10	13	12									14											Li, et al. 2008b
HS29	China	Guangxi	D21	Daic				12	12		23	10	11	14									15											Li, et al. 2008b
ML16	China	Guangxi	D23	Daic				12	13		24	11	13	14									15											Li, et al. 2008b
ML17	China	Guangxi	D23	Daic				14	13		24	10	13	12									16											Li, et al. 2008b
ML31	China	Guangxi	D23	Daic				12	13		25	9	13	12									14											Li, et al. 2008b
ML32	China	Guangxi	D23	Daic				12	13		24	10	13	14									14											Li, et al. 2008b
ML33	China	Guangxi	D23	Daic				13	13		24	10	13	15									14											Li, et al. 2008b
ML34	China	Guangxi	D23	Daic				12	13		24	11	13	13									15											Li, et al. 2008b
ML35	China	Guangxi	D23	Daic				12	13		24	10	13	14									14											Li, et al. 2008b
ML36	China	Guangxi	D23	Daic				12	13		17	10	13	13									15											Li, et al. 2008b
ML37	China	Guangxi	D23	Daic				12	13		23	10	11	15									14											Li, et al. 2008b
ML38	China	Guangxi	D23	Daic				8	13		24	10	13	14									14											Li, et al. 2008b
ML39	China	Guangxi	D23	Daic				12	13		23	10	13	13									13											Li, et al. 2008b
ML40	China	Guangxi	D23	Daic				7	13		24	10	13	13									12											Li, et al. 2008b
Mulam	China	Guangxi	D23	Daic					12		23	11	12	12									13											Li, et al. 2008b
MN07	China	Guangxi	D24	Daic				12	13		25	9	13	12									14											Li, et al. 2008b
MN08	China	Guangxi	D24	Daic				12	13		23	12	14	12									13											Li, et al. 2008b
MN09	China	Guangxi	D24	Daic				8	13		24	10	13	13									14											Li, et al. 2008b
MN11	China	Guangxi	D24	Daic				13	13		23	11	13	13									14											Li, et al. 2008b
MN12	China	Guangxi	D24	Daic				13	13		23	10	14	12									13											Li, et al. 2008b
MN13	China	Guangxi	D24	Daic				10	13		24	10	14	12									13											Li, et al. 2008b
MN14	China	Guangxi	D24	Daic				10	13		19	11	13	14									15											Li, et al. 2008b
MN15	China	Guangxi	D24	Daic				13	13		24	10	11	15									16											Li, et al. 2008b
MN18	China	Guangxi	D24	Daic				14	13		25	12	13	14									15											Li, et al. 2008b
MN19	China	Guangxi	D24	Daic				14	13		25	10	13	14									14											Li, et al. 2008b
MN21	China	Guangxi	D24	Daic				12	13		24	10	11	12									13											Li, et al. 2008b
MN22	China	Guangxi	D24	Daic				13	13		23	10	14	15									14											Li, et al. 2008b
MN23	China	Guangxi	D24	Daic				13	13		24	10	13	15									14											Li, et al. 2008b
MN25	China	Guangxi	D24	Daic				13	13		23	11	13	11									14											Li, et al. 2008b
MN26	China	Guangxi	D24	Daic				14	13		25	10	13	14									14											Li, et al. 2008b
MN28	China	Guangxi	D24	Daic				12	13		23	11	12	13									14											Li, et al. 2008b
MN31	China	Guangxi	D24	Daic				13	13		23	10	14	15									16											Li, et al. 2008b
MN32	China	Guangxi	D24	Daic				10	13		25	10	13	14									14											Li, et al. 2008b
Laka	China	Guangxi	D30	Daic					12		24	10	11	13									14											Li, et al. 2008b
Laka	China	Guangxi	D30	Daic					13		25	10	13	15									16											Li, et al. 2008b
GL07	China	Guangxi	D4	Daic				12	13		25	10	13	12									15											Li, et al. 2008b
GL08	China	Guangxi	D4	Daic				12	13		24	10	13	13									15											Li, et al. 2008b
GL23	China	Guangxi	D4	Daic				12	13		24	11	13	14									14											Li, et al. 2008b
GL28	China	Guangxi	D4	Daic				12	13		24	11	13	13									15											Li, et al. 2008b
GL30	China	Guangxi	D4	Daic				13	13		24	11	13	15									14											Li, et al. 2008b
221	China	Guangxi	Kam	Daic			17		13		24	11	13	14																				Gan, et al. 2008
239	China	Guangxi	Kam	Daic			15		13		23	10	11	15																				Gan, et al. 2008
240	China	Guangxi	Kam	Daic			16		13		25	10	13	14																				Gan, et al. 2008
257	China	Guangxi	Kam	Daic			15		14		24	10	13	15																				Gan, et al. 2008
260	China	Guangxi	Kam	Daic			15		13		23	10	11	15																				Gan, et al. 2008
275	China	Guangxi	Kam	Daic			15		13		23	10	11	15																				Gan, et al. 2008
279	China	Guangxi	Kam	Daic			15		13		24	10	13	15																				Gan, et al. 2008
280	China	Guangxi	Kam	Daic			16		13		25	10	13	14																				Gan, et al. 2008
166	China	Guangxi	Mien	Hmong-Mien			17		13		24	11	13	14																				Gan, et al. 2008
194	China	Guangxi	Mien	Hmong-Mien			17		13		24	11	13	14																				Gan, et al. 2008
216	China	Guangxi	Mien	Hmong-Mien			13		12		25	10	13	14																				Gan, et al. 2008
PY02	China	Guangxi	Palyu	Austro-Asiatic	Mon-Khmer	Pakanic	15		14	NA	24	10	13	14																				Cai, et al. 2011
PY04	China	Guangxi	Palyu	Austro-Asiatic	Mon-Khmer	Pakanic	14		14	NA	23	10	14	13																				Cai, et al. 2011
PY06	China	Guangxi	Palyu	Austro-Asiatic	Mon-Khmer	Pakanic	15		14	NA	23	11	13	13																				Cai, et al. 2011
PY10	China	Guangxi	Palyu	Austro-Asiatic	Mon-Khmer	Pakanic	16		13	NA	22	10	13	9																				Cai, et al. 2011
PY13	China	Guangxi	Palyu	Austro-Asiatic	Mon-Khmer	Pakanic	15		14	NA	22	11	13	9																				Cai, et al. 2011
PY18	China	Guangxi	Palyu	Austro-Asiatic	Mon-Khmer	Pakanic	16		13	NA	25	10	13	12																				Cai, et al. 2011
PY29	China	Guangxi	Palyu	Austro-Asiatic	Mon-Khmer	Pakanic	14		13	NA	24	10	14	15																				Cai, et al. 2011
146	China	Guangxi	Pinghua-Han	South Han Chinese			15		13		25	11	13	14																				Gan, et al. 2008
148	China	Guangxi	Pinghua-Han	South Han Chinese			15		13		25	11	13	14																				Gan, et al. 2008
149	China	Guangxi	Pinghua-Han	South Han Chinese			15		13		25	11	13	14																				Gan, et al. 2008
150	China	Guangxi	Pinghua-Han	South Han Chinese			15		13		25	11	13	14																				Gan, et al. 2008
154	China	Guangxi	Pinghua-Han	South Han Chinese			15		13		25	11	13	14																				Gan, et al. 2008
155	China	Guangxi	Pinghua-Han	South Han Chinese			15		13		25	11	13	14																				Gan, et al. 2008
156	China	Guangxi	Pinghua-Han	South Han Chinese			14		13		25	11	13	14																				Gan, et al. 2008
173	China	Guangxi	Pinghua-Han	South Han Chinese			17		13		24	11	13	14																				Gan, et al. 2008
197	China	Guangxi	Pinghua-Han	South Han Chinese			16		13		24	11	13	14																				Gan, et al. 2008
198	China	Guangxi	Pinghua-Han	South Han Chinese			17		13		24	11	13	14																				Gan, et al. 2008
202	China	Guangxi	Pinghua-Han	South Han Chinese			16		13		24	11	13	14																				Gan, et al. 2008
203	China	Guangxi	Pinghua-Han	South Han Chinese			16		13		24	11	13	14																				Gan, et al. 2008
212	China	Guangxi	Pinghua-Han	South Han Chinese			14		12		24	11	11	13																				Gan, et al. 2008
220	China	Guangxi	Pinghua-Han	South Han Chinese			16		14		24	10	14	12																				Gan, et al. 2008
108	China	Guangxi	Pinghua-Han	South Han Chinese			15		14		24	11	13	14																				Gan, et al. 2008
423	China	Guangxi	Pinghua-Han	South Han Chinese			14		12		24	10	11	13																				Gan, et al. 2008
361	China	Guangxi	Pinghua-Han	South Han Chinese			14		12		24	10	14	13																				Gan, et al. 2008
498	China	Guangxi	Pinghua-Han	South Han Chinese			13		12		24	10	13	15																				Gan, et al. 2008
499	China	Guangxi	Pinghua-Han	South Han Chinese			15		12		24	10	13	15																				Gan, et al. 2008
500	China	Guangxi	Pinghua-Han	South Han Chinese			15		12		24	10	13	15																				Gan, et al. 2008
501	China	Guangxi	Pinghua-Han	South Han Chinese			15		12		24	10	13	15																				Gan, et al. 2008
502	China	Guangxi	Pinghua-Han	South Han Chinese			15		12		24	10	13	15																				Gan, et al. 2008
506	China	Guangxi	Pinghua-Han	South Han Chinese			15		12		24	10	13	15																				Gan, et al. 2008
507	China	Guangxi	Pinghua-Han	South Han Chinese			12		12		24	10	13	15																				Gan, et al. 2008
508	China	Guangxi	Pinghua-Han	South Han Chinese			15		12		24	10	13	15																				Gan, et al. 2008
509	China	Guangxi	Pinghua-Han	South Han Chinese			15		12		25	10	13	15																				Gan, et al. 2008
512	China	Guangxi	Pinghua-Han	South Han Chinese			15		12		24	10	13	15																				Gan, et al. 2008
513	China	Guangxi	Pinghua-Han	South Han Chinese			15		12		24	10	13	15																				Gan, et al. 2008
519	China	Guangxi	Pinghua-Han	South Han Chinese			15		12		24	10	13	15																				Gan, et al. 2008
520	China	Guangxi	Pinghua-Han	South Han Chinese			15		12		24	10	13	15																				Gan, et al. 2008
522	China	Guangxi	Pinghua-Han	South Han Chinese			15		12		24	10	13	15																				Gan, et al. 2008
526	China	Guangxi	Pinghua-Han	South Han Chinese			15		12		24	10	13	15																				Gan, et al. 2008
527	China	Guangxi	Pinghua-Han	South Han Chinese			17		12		24	10	13	15																				Gan, et al. 2008
528	China	Guangxi	Pinghua-Han	South Han Chinese					13		25	10		14																				Gan, et al. 2008
529	China	Guangxi	Pinghua-Han	South Han Chinese			15		12		24	10	13	15																				Gan, et al. 2008
530	China	Guangxi	Pinghua-Han	South Han Chinese			15		12		24	10	13	15																				Gan, et al. 2008
531	China	Guangxi	Pinghua-Han	South Han Chinese			15		12		24	10	13	15																				Gan, et al. 2008
533	China	Guangxi	Pinghua-Han	South Han Chinese					12		24	10	13	15																				Gan, et al. 2008
537	China	Guangxi	Pinghua-Han	South Han Chinese			15		12		24	10	13	15																				Gan, et al. 2008
539	China	Guangxi	Pinghua-Han	South Han Chinese			15		12		24	10	13	15																				Gan, et al. 2008
540	China	Guangxi	Pinghua-Han	South Han Chinese			12		12		24	10	13	15																				Gan, et al. 2008
546	China	Guangxi	Pinghua-Han	South Han Chinese			13		12			10	13	15																				Gan, et al. 2008
547	China	Guangxi	Pinghua-Han	South Han Chinese			12		12		24	10	13	15																				Gan, et al. 2008
Yao Lian 02	China	Guangxi	Yao (Liannan)	Hmong-Mien			15	12	10	16	24	10	13	14	8	10	11									11	11	9	11	12				Xue, et al. 2006
Yao Lian 16	China	Guangxi	Yao (Liannan)	Hmong-Mien			15	12	9	16	24	10	13	14	8	10	11									11	11	9	11	12				Xue, et al. 2006
Yao Lian 05	China	Guangxi	Yao (Liannan)	Hmong-Mien			15	13	10	17	24	11	13	14	8	10	12									11	11	9	11	12				Xue, et al. 2006
5	China	Guangxi	Zhuang-GB	Daic	Daic		15		12		24	10	13	15																				Gan, et al. 2008
34	China	Guangxi	Zhuang-GB	Daic	Daic		16		14		24	11	13	14																				Gan, et al. 2008
35	China	Guangxi	Zhuang-GB	Daic	Daic		15		13		23	11	13	14																				Gan, et al. 2008
37	China	Guangxi	Zhuang-GB	Daic	Daic		15		13		23	11	13	14																				Gan, et al. 2008
38	China	Guangxi	Zhuang-GB	Daic	Daic		15		14		25	11	13	14																				Gan, et al. 2008
41	China	Guangxi	Zhuang-GB	Daic	Daic		15		13		23	12	13	15																				Gan, et al. 2008
69	China	Guangxi	Zhuang-GB	Daic	Daic		13		13		25	10	13	14																				Gan, et al. 2008
92	China	Guangxi	Zhuang-GB	Daic	Daic		13		14		24	11	13	14																				Gan, et al. 2008
98	China	Guangxi	Zhuang-GB	Daic	Daic		15		12		24	9	12	15																				Gan, et al. 2008
AC01	China	Guizhou	D19	Daic				13	14		24	11	13	14									15											Li, et al. 2008b
AC06	China	Guizhou	D19	Daic				12	14		24	10	14	12									13											Li, et al. 2008b
AC07	China	Guizhou	D19	Daic				12	14		24	9	11	13									14											Li, et al. 2008b
AC08	China	Guizhou	D19	Daic				12	13		24	11	14	14									14											Li, et al. 2008b
AC09	China	Guizhou	D19	Daic				12	14		23	10	15	13									13											Li, et al. 2008b
AC10	China	Guizhou	D19	Daic				12	14		24	10	14	12									14											Li, et al. 2008b
MK01	China	Guizhou	D22	Daic				12	13		24	10	14	12									14											Li, et al. 2008b
MK02	China	Guizhou	D22	Daic				12	13		24	11	14	12									13											Li, et al. 2008b
MK03	China	Guizhou	D22	Daic				13	13		24	11	13	13									14											Li, et al. 2008b
MK04	China	Guizhou	D22	Daic				13	13		24	11	13	14									14											Li, et al. 2008b
MK05	China	Guizhou	D22	Daic				10	13		19	11	13	13									15											Li, et al. 2008b
MK06	China	Guizhou	D22	Daic				12	13		22	11	14	12									15											Li, et al. 2008b
MK07	China	Guizhou	D22	Daic				12	13		24	11	13	12									14											Li, et al. 2008b
MK08	China	Guizhou	D22	Daic				12	13		25	11	14	12									16											Li, et al. 2008b
MK09	China	Guizhou	D22	Daic				12	13		25	11	13	14									14											Li, et al. 2008b
MK10	China	Guizhou	D22	Daic				12	13		18	13	14	9									14											Li, et al. 2008b
MK11	China	Guizhou	D22	Daic				12	13		23	11	14	13									16											Li, et al. 2008b
MK13	China	Guizhou	D22	Daic				12	13		24	11	14	14									14											Li, et al. 2008b
MK15	China	Guizhou	D22	Daic				12	13		24	10	11	13									13											Li, et al. 2008b
MK16	China	Guizhou	D22	Daic				12	15		24	11	14	14									14											Li, et al. 2008b
MK17	China	Guizhou	D22	Daic				13	13		23	11	14	8									14											Li, et al. 2008b
MK18	China	Guizhou	D22	Daic				13	13		23	11	13	8									15											Li, et al. 2008b
MK19	China	Guizhou	D22	Daic				12	13		23	11	14	13									16											Li, et al. 2008b
MK20	China	Guizhou	D22	Daic				12	13		25	11	13	14									14											Li, et al. 2008b
MK21	China	Guizhou	D22	Daic				12	13		24	11	13	14									14											Li, et al. 2008b
MK22	China	Guizhou	D22	Daic				13	13		24	11	13	12									16											Li, et al. 2008b
MK24	China	Guizhou	D22	Daic				12	13		23	11	11	14									15											Li, et al. 2008b
MK25	China	Guizhou	D22	Daic				12	13		23	11	14	15									13											Li, et al. 2008b
MK26	China	Guizhou	D22	Daic				12	13		25	11	13	14									15											Li, et al. 2008b
MK27	China	Guizhou	D22	Daic				12	13		24	11	14	15									14											Li, et al. 2008b
MK28	China	Guizhou	D22	Daic				12	14		24	11	13	14									14											Li, et al. 2008b
MK29	China	Guizhou	D22	Daic				12	13		24	11	11	13									13											Li, et al. 2008b
MK30	China	Guizhou	D22	Daic				12	13		25	11	13	12									14											Li, et al. 2008b
MK32M	China	Guizhou	D22	Daic				12	13		25	11	11	13									14											Li, et al. 2008b
MK35M	China	Guizhou	D22	Daic				12	13		24	11	13	12									16											Li, et al. 2008b
PO32	China	Guizhou	D25	Daic				13	14		23	10	14	13									14											Li, et al. 2008b
TN01	China	Guizhou	D26	Daic				12	13		23	11	13	14									15											Li, et al. 2008b
TN07	China	Guizhou	D26	Daic				10	13		24	11	13	12									15											Li, et al. 2008b
TN10	China	Guizhou	D26	Daic				12	13		23	9	14	13									13											Li, et al. 2008b
TN11	China	Guizhou	D26	Daic				12	13		24	11	14	12									14											Li, et al. 2008b
TN15	China	Guizhou	D26	Daic				13	13		23	11	13	8									15											Li, et al. 2008b
TN17	China	Guizhou	D26	Daic				13	13		23	17	13	14									15											Li, et al. 2008b
TN19	China	Guizhou	D26	Daic				13	13		23	11	14	13									14											Li, et al. 2008b
TN21	China	Guizhou	D26	Daic				13	13		23	10	14	15									14											Li, et al. 2008b
TN23	China	Guizhou	D26	Daic				13	13		23	11	14	8									13											Li, et al. 2008b
TN24	China	Guizhou	D26	Daic				12	13		24	11	14	15									15											Li, et al. 2008b
TN25	China	Guizhou	D26	Daic				12	13		25	10	13	12									14											Li, et al. 2008b
TN26	China	Guizhou	D26	Daic				13	13		25	11	14	15									13											Li, et al. 2008b
TN27	China	Guizhou	D26	Daic				8	13		24	11	13	13									14											Li, et al. 2008b
TN28	China	Guizhou	D26	Daic				12	13		25	12	13	12									14											Li, et al. 2008b
TN30	China	Guizhou	D26	Daic				13	13		23	11	13	14									15											Li, et al. 2008b
YN08	China	Guizhou	D3	Daic				12	13		24	10	13	15									15											Li, et al. 2008b
YN09	China	Guizhou	D3	Daic				12	13		23	10	13	14									15											Li, et al. 2008b
MO01	China	Guizhou	D6	Daic				13	13		23	11	13	14									15											Li, et al. 2008b
MO04	China	Guizhou	D6	Daic				12	13		23	10	13	9									14											Li, et al. 2008b
MO06	China	Guizhou	D6	Daic				12	13		24	10	13	12									13											Li, et al. 2008b
MO07	China	Guizhou	D6	Daic				12	13		23	10	14	13									15											Li, et al. 2008b
MO10	China	Guizhou	D6	Daic				12	12		23	11	14	9									13											Li, et al. 2008b
MO11	China	Guizhou	D6	Daic				12	12		24	10	14	11									13											Li, et al. 2008b
MO13	China	Guizhou	D6	Daic				12	13		24	11	14	15									16											Li, et al. 2008b
MO14	China	Guizhou	D6	Daic				12	13		24	10	14	12									13											Li, et al. 2008b
MO15	China	Guizhou	D6	Daic				12	12		24	10	13	14									14											Li, et al. 2008b
MO16	China	Guizhou	D6	Daic				12	12		24	10	14	12									13											Li, et al. 2008b
MO17	China	Guizhou	D6	Daic				12	13		25	11	13	14									14											Li, et al. 2008b
MO18	China	Guizhou	D6	Daic				12	14		25	10	11	13									14											Li, et al. 2008b
MO20	China	Guizhou	D6	Daic				12	13		24	10	13	14									15											Li, et al. 2008b
MO22	China	Guizhou	D6	Daic				10	13		24	11	11	13									13											Li, et al. 2008b
MO24	China	Guizhou	D6	Daic				12	14		25	11	13	14									14											Li, et al. 2008b
MO25	China	Guizhou	D6	Daic				12	13		23	10	14	13									15											Li, et al. 2008b
MO26	China	Guizhou	D6	Daic				12	13		25	10	13	13									13											Li, et al. 2008b
MO27	China	Guizhou	D6	Daic				13	14		23	10	13	14									15											Li, et al. 2008b
MO29	China	Guizhou	D6	Daic				12	13		24	8	13	13									15											Li, et al. 2008b
RG11	China	Guizhou	D7	Daic				10	13		25	10	14	13									14											Li, et al. 2008b
RG14	China	Guizhou	D7	Daic				13	13		24	11	11	8									13											Li, et al. 2008b
RG24	China	Guizhou	D7	Daic				12	13		24	10	14	14									13											Li, et al. 2008b
RG26	China	Guizhou	D7	Daic				12	12		24	10	14	14									14											Li, et al. 2008b
RG30	China	Guizhou	D7	Daic				12	12		25	10	13	14									16											Li, et al. 2008b
Buyi 11	China	Guizhou	Buyi	Daic			15	12	9	16	24	10	13	13	8	10	11									11	11	9	11	12				Xue, et al. 2006
Buyi 14	China	Guizhou	Buyi	Daic			15	12	9	16	25	10	13	14	8	10	11									11	11	9	11	12				Xue, et al. 2006
Buyi 16	China	Guizhou	Buyi	Daic			14	12	10	16	23	11	13	14	8	10	11									11	11	9	11	12				Xue, et al. 2006
Buyi 2	China	Guizhou	Buyi	Daic			15	12	9	17	24	10	13	14	8	10	11									11	11	9	11	9				Xue, et al. 2006
Buyi 22	China	Guizhou	Buyi	Daic			16	12	9	17	25	10	13	14	8	10	11									11	11	9	11	12				Xue, et al. 2006
Buyi 24	China	Guizhou	Buyi	Daic			16	12	9	17	24	10	13	14	8	10	11									11	11	9	11	12				Xue, et al. 2006
Buyi 27	China	Guizhou	Buyi	Daic			15	12	9	16	24	10	13	13	8	10	11									11	11	9	11	12				Xue, et al. 2006
Buyi 30	China	Guizhou	Buyi	Daic			15	12	10	16	25	11	13	15	8	10	11									10	11	9	11	12				Xue, et al. 2006
Buyi 31	China	Guizhou	Buyi	Daic			15	12	9	16	24	10	13	15	8	10	11									11	11	9	11	12				Xue, et al. 2006
Buyi 35	China	Guizhou	Buyi	Daic			15	12	10	17	24	10	11	14	8	11	11									11	11	9	11	12				Xue, et al. 2006
Buyi 4	China	Guizhou	Buyi	Daic			15	12	10	16	23	11	13	13	8	10	11									11	11	9	11	12				Xue, et al. 2006
Buyi 5	China	Guizhou	Buyi	Daic			15	12	9	16	23	10	13	15	8	10	11									11	11	9	11	12				Xue, et al. 2006
Buyi 6	China	Guizhou	Buyi	Daic			15	12	9	16	24	10	13	15	8	10	11									11	11	9	11	12				Xue, et al. 2006
Buyi 20	China	Guizhou	Buyi	Daic	Daic		16	12	10	16	24	11	13	14	8	10	13									11	11	9	11	12				Xue, et al. 2006
Buyi 21	China	Guizhou	Buyi	Daic	Daic		15	12	10	16	23	10	13	14	8	10	12									11	11	9	11	12				Xue, et al. 2006
Buyi 25	China	Guizhou	Buyi	Daic	Daic		16	12	10	17	23	11	13	14	8	10	12									11	11	9	12	12				Xue, et al. 2006
Buyi 26	China	Guizhou	Buyi	Daic	Daic		16	12	10	16	23	11	13	14	8	10	12									11	11	9	12	12				Xue, et al. 2006
Buyi 32	China	Guizhou	Buyi	Daic	Daic		16	13	10	17	24	11	13	14	8	10	12									11	11	9	11	12				Xue, et al. 2006
Buyi 9	China	Guizhou	Buyi	Daic	Daic		17	12	10	17	23	11	13	14	8	10	11									12	11	9	11	12				Xue, et al. 2006
JM15	China	Hainan	D10	Daic				12	13		25	10	13	14									14											Li, et al. 2008a
JM16	China	Hainan	D10	Daic				12	13		24	10	14	14									14											Li, et al. 2008a
JM22	China	Hainan	D10	Daic				12	13		24	10	14	15									15											Li, et al. 2008a
JM25	China	Hainan	D10	Daic				12	13		25	9	13	14									14											Li, et al. 2008a
JM27	China	Hainan	D10	Daic				12	13		25	11	13	14									14											Li, et al. 2008a
JM30	China	Hainan	D10	Daic				12	13		24	11	13	14									15											Li, et al. 2008a
LG04	China	Hainan	D17	Daic				13	14		23	10	14	13									13											Li, et al. 2008a
LG14	China	Hainan	D17	Daic				12	13		23	10	13	14									15											Li, et al. 2008a
LG22	China	Hainan	D17	Daic				12	13		25	10	13	13									14											Li, et al. 2008a
LG28	China	Hainan	D17	Daic				12	13		24	10	13	9									14											Li, et al. 2008a
DG16	China	Hainan	D27	Daic				12	14		25	10	13	14									16											Li, et al. 2008a
DG17	China	Hainan	D27	Daic				13	14		23	10	14	13									14											Li, et al. 2008a
DG20	China	Hainan	D27	Daic				12	14		24	10	13	14									14											Li, et al. 2008a
DG22	China	Hainan	D27	Daic				12	13		24	11	13	13									15											Li, et al. 2008a
DG23	China	Hainan	D27	Daic				12	13		23	10	11	14									12											Li, et al. 2008a
DG26	China	Hainan	D27	Daic				12	13		23	11	11	14									12											Li, et al. 2008a
DG33	China	Hainan	D27	Daic				12	13		23	10	14	13									14											Li, et al. 2008a
HL01	China	Hainan	D9	Daic				12	13		23	10	13	13									14											Li, et al. 2008a
HL03	China	Hainan	D9	Daic				12	13		23	10	11	14									12											Li, et al. 2008a
HL04	China	Hainan	D9	Daic				12	13		23	11	13	14									12											Li, et al. 2008a
HL05	China	Hainan	D9	Daic				12	13		24	10	14	15									14											Li, et al. 2008a
HL08	China	Hainan	D9	Daic				12	13		23	10	13	14									14											Li, et al. 2008a
HL09	China	Hainan	D9	Daic				12	13		25	10	13	14									14											Li, et al. 2008a
HL11	China	Hainan	D9	Daic				12	13		25	11	13	14									16											Li, et al. 2008a
HL12	China	Hainan	D9	Daic				12	13		24	10	14	12									13											Li, et al. 2008a
HL41	China	Hainan	D9	Daic				12	13		25	10	13	14									14											Li, et al. 2008a
HL55	China	Hainan	D9	Daic				12	10		23	10	14	13									13											Li, et al. 2008a
Ts29	China	Hainan	I23	Austronesian				13	13		24	11	13	14									15											Li, et al. 2008a
Li 12	China	Hainan	Li	Daic			15	12	10	16	24	10	13	14	8	10	11									11	11	9	11	12				Xue, et al. 2006
Li 13	China	Hainan	Li	Daic			15	12	10	16	24	10	13	14	8	10	11									11	11	9	11	12				Xue, et al. 2006
Li 14	China	Hainan	Li	Daic			15	12	10	18	24	10	13	14	8	11	12									11	11	9	11	12				Xue, et al. 2006
Li 15	China	Hainan	Li	Daic			15	12	10	16	24	10	13	14	8	10	11									11	11	9	11	12				Xue, et al. 2006
Li 16	China	Hainan	Li	Daic			15	12	11	16	23	10	13	14	8	10	12									11	11	9	11	12				Xue, et al. 2006
Li 18	China	Hainan	Li	Daic			15	12	11	16	24	11	13	14	8	10	11									11	11	9	11	12				Xue, et al. 2006
Li 2	China	Hainan	Li	Daic			15	12	10	16	24	10	13	14	8	10	11									11	11	9	11	12				Xue, et al. 2006
Li 22	China	Hainan	Li	Daic			15	12	10	17	24	10	13	14	8	11	11									11	11	9	11	12				Xue, et al. 2006
Li 25	China	Hainan	Li	Daic			15	12	10	16	24	10	13	14	8	10	11									11	11	9	11	12				Xue, et al. 2006
Li 26	China	Hainan	Li	Daic			16	12	10	16	24	10	13	14	8	10	11									11	11	9	11	12				Xue, et al. 2006
Li 28	China	Hainan	Li	Daic			15	12	10	16	24	10	13	14	8	10	11									11	11	9	11	12				Xue, et al. 2006
Li 29	China	Hainan	Li	Daic			15	12	10	16	24	10	13	14	8	10	11									11	11	9	11	12				Xue, et al. 2006
Li 3	China	Hainan	Li	Daic			15	12	10	16	24	10	13	14	8	10	11									11	11	9	11	12				Xue, et al. 2006
Li 35	China	Hainan	Li	Daic			15	12	10	17	23	11	14	13	8	11	11									11	10	9	11	12				Xue, et al. 2006
Li 4	China	Hainan	Li	Daic			15	12	10	16	24	10	13	14	8	10	11									11	11	9	11	12				Xue, et al. 2006
Li 5	China	Hainan	Li	Daic			15	12	10	16	24	10	13	14	8	10	11									11	11	9	11	12				Xue, et al. 2006
Li 6	China	Hainan	Li	Daic			15	12	10	16	24	10	13	14	8	10	11									11	11	9	11	12				Xue, et al. 2006
Li 7	China	Hainan	Li	Daic			16	12	10	17	24	10	13	14	8	9	11									11	11	9	11	12				Xue, et al. 2006
Li 8	China	Hainan	Li	Daic			15	12	10	18	24	10	13	14	8	11	12									11	11	8	11	12				Xue, et al. 2006
Li 9	China	Hainan	Li	Daic			15	12	10	16	24	10	13	14	8	10	11									11	11	9	11	12				Xue, et al. 2006
Li 20	China	Hainan	Li	Daic			17	12	10	16	24	10	13	14	9	10	11									11	11	9	11	12				Xue, et al. 2006
Daur13	China	Heilongjiang	Daur	Altaic			15	12	9	15	23	10	13	14	8	10	11									11	11	9	12	12				Xue, et al. 2006
Daur18	China	Heilongjiang	Daur	Altaic			15	12	9	15	23	10	13	14	8	10	11									11	11	9	12	12				Xue, et al. 2006
Daur22	China	Heilongjiang	Daur	Altaic			16	12	9	15	24	10	14	12	8	10	11									11	11	9	12	12				Xue, et al. 2006
Daur24	China	Heilongjiang	Daur	Altaic			15	12	9	15	23	10	13	14	8	10	11									11	11	9	12	12				Xue, et al. 2006
Daur30	China	Heilongjiang	Daur	Altaic			15	12	9	15	23	10	13	14	8	10	11									11	11	9	12	12				Xue, et al. 2006
Daur37	China	Heilongjiang	Daur	Altaic			15	12	9	15	23	10	13	14	8	10	11									11	11	9	12	12				Xue, et al. 2006
Ewenki2	China	Heilongjiang	Ewenki	Altaic			15	12	9	15	25	10	11	13	8	10	11									11	11	9	12	12				Xue, et al. 2006
Bunu12	China	Hunan	Bunu,Southern	Hmong-Mien	HM-N		15		12	17	24	10	13	15																				Cai, et al. 2011
Bunu13	China	Hunan	Bunu,Southern	Hmong-Mien	HM-N		15		12	17	24	10	13	14																				Cai, et al. 2011
Landian Yao05	China	Hunan	Kimmun,Blue	Hmong-Mien	Mien		15		12	18	24	10	13	15																				Cai, et al. 2011
Landian Yao09	China	Hunan	Kimmun,Blue	Hmong-Mien	Mien		15		12	18	24	10	13	15																				Cai, et al. 2011
Landian Yao14	China	Hunan	Kimmun,Blue	Hmong-Mien	Mien		15		12	18	24	10	13	15																				Cai, et al. 2011
Landian Yao25	China	Hunan	Kimmun,Blue	Hmong-Mien	Mien		15		12	18	24	10	13	15																				Cai, et al. 2011
Landian Yao28	China	Hunan	Kimmun,Blue	Hmong-Mien	Mien		16		14	17	24	10	13	14																				Cai, et al. 2011
Pingdi Yao03	China	Hunan	Kimmun,Lowland	Hmong-Mien	Mien		16		14	17	23	10	14	13																				Cai, et al. 2011
Pingdi Yao05	China	Hunan	Kimmun,Lowland	Hmong-Mien	Mien		15		14	13	23	10	15	13																				Cai, et al. 2011
Pingdi Yao08	China	Hunan	Kimmun,Lowland	Hmong-Mien	Mien		14		13	17	24	10	11	12																				Cai, et al. 2011
Pingdi Yao23	China	Hunan	Kimmun,Lowland	Hmong-Mien	Mien		16		12	18	23	10	14	13																				Cai, et al. 2011
Pingdi Yao24	China	Hunan	Kimmun,Lowland	Hmong-Mien	Mien		15		14	17	23	10	11	13																				Cai, et al. 2011
Pingdi Yao25	China	Hunan	Kimmun,Lowland	Hmong-Mien	Mien		16		12	18	23	11	14	13																				Cai, et al. 2011
Pingdi Yao26	China	Hunan	Kimmun,Lowland	Hmong-Mien	Mien		16		14	16	23	10	15	13																				Cai, et al. 2011
Pingdi Yao28	China	Hunan	Kimmun,Lowland	Hmong-Mien	Mien		15		12	16	23	10	14	14																				Cai, et al. 2011
Pingdi Yao39	China	Hunan	Kimmun,Lowland	Hmong-Mien	Mien		NA		12	16	23	10	NA	13																				Cai, et al. 2011
Pingdi Yao41	China	Hunan	Kimmun,Lowland	Hmong-Mien	Mien		15		14	17	23	10	11	13																				Cai, et al. 2011
Shan Yao03	China	Hunan	Kimmun,Mountain	Hmong-Mien	Mien		15		12	17	24	10	13	15																				Cai, et al. 2011
Shan Yao04	China	Hunan	Kimmun,Mountain	Hmong-Mien	Mien		15		12	17	24	10	13	15																				Cai, et al. 2011
Shan Yao08	China	Hunan	Kimmun,Mountain	Hmong-Mien	Mien		16		14	17	24	10	13	14																				Cai, et al. 2011
Shan Yao12	China	Hunan	Kimmun,Mountain	Hmong-Mien	Mien		16		14	16	24	11	13	14																				Cai, et al. 2011
Shan Yao15	China	Hunan	Kimmun,Mountain	Hmong-Mien	Mien		15		13	16	25	11	13	14																				Cai, et al. 2011
Shan Yao17	China	Hunan	Kimmun,Mountain	Hmong-Mien	Mien		15		14	16	24	10	13	14																				Cai, et al. 2011
Shan Yao18	China	Hunan	Kimmun,Mountain	Hmong-Mien	Mien		15		13	16	25	11	13	14																				Cai, et al. 2011
Shan Yao29	China	Hunan	Kimmun,Mountain	Hmong-Mien	Mien		15		13	16	25	11	13	14																				Cai, et al. 2011
Shan Yao30	China	Hunan	Kimmun,Mountain	Hmong-Mien	Mien		15		12	17	24	10	13	15																				Cai, et al. 2011
Shan Yao31	China	Hunan	Kimmun,Mountain	Hmong-Mien	Mien		15		12	17	24	10	13	15																				Cai, et al. 2011
Miao-Hunan19	China	Hunan	Miao,Hunan	Hmong-Mien	Hmong		16		14	16	23	10	13	14																				Cai, et al. 2011
Miao-Hunan38	China	Hunan	Miao,Hunan	Hmong-Mien	Hmong		15		13	16	23	11	10	14																				Cai, et al. 2011
Miao-Hunan40	China	Hunan	Miao,Hunan	Hmong-Mien	Hmong		16		13	17	25	10	13	14																				Cai, et al. 2011
Miao-Hunan48	China	Hunan	Miao,Hunan	Hmong-Mien	Hmong		16		14	16	23	10	NA	14																				Cai, et al. 2011
Miao-Hunan61	China	Hunan	Miao,Hunan	Hmong-Mien	Hmong		15		13	16	24	10	13	14																				Cai, et al. 2011
Miao-Hunan74	China	Hunan	Miao,Hunan	Hmong-Mien	Hmong		16		14	16	23	10	NA	14																				Cai, et al. 2011
Miao-Hunan80	China	Hunan	Miao,Hunan	Hmong-Mien	Hmong		15		14	16	23	10	NA	14																				Cai, et al. 2011
Miao-Hunan86	China	Hunan	Miao,Hunan	Hmong-Mien	Hmong		16		14	16	23	10	13	14																				Cai, et al. 2011
Miao-Hunan103	China	Hunan	Miao,Hunan	Hmong-Mien	Hmong		NA		14	16	NA	NA	NA	NA																				Cai, et al. 2011
Hua tou Yao05	China	Hunan	Mien,Flower-head	Hmong-Mien	Mien		17		14	17	24	10	13	14																				Cai, et al. 2011
Hua tou Yao06	China	Hunan	Mien,Flower-head	Hmong-Mien	Mien		15		14	17	25	11	13	14																				Cai, et al. 2011
Hua tou Yao07	China	Hunan	Mien,Flower-head	Hmong-Mien	Mien		15		14	17	25	11	13	14																				Cai, et al. 2011
Hua tou Yao19	China	Hunan	Mien,Flower-head	Hmong-Mien	Mien		15		12	17	24	10	13	15																				Cai, et al. 2011
Tu Yao 05	China	Hunan	Mien,Native	Hmong-Mien	Mien		16		13	16	25	10	13	14																				Cai, et al. 2011
Tu Yao 31	China	Hunan	Mien,Native	Hmong-Mien	Mien		16		13	16	24	10	13	14																				Cai, et al. 2011
Tu Yao 39	China	Hunan	Mien,Native	Hmong-Mien	Mien		16		13	16	24	10	13	14																				Cai, et al. 2011
Pan Yao01	China	Hunan	Mien,Northern	Hmong-Mien	Mien		15		13	16	24	10	13	14																				Cai, et al. 2011
Pan Yao08	China	Hunan	Mien,Northern	Hmong-Mien	Mien		16		13	16	23	11	13	14																				Cai, et al. 2011
Pan Yao16	China	Hunan	Mien,Northern	Hmong-Mien	Mien		16		13	16	24	10	13	12																				Cai, et al. 2011
Pan Yao20	China	Hunan	Mien,Northern	Hmong-Mien	Mien		16		13	16	25	10	13	14																				Cai, et al. 2011
Pan Yao25	China	Hunan	Mien,Northern	Hmong-Mien	Mien		15		13	16	24	10	13	14																				Cai, et al. 2011
Pan Yao28	China	Hunan	Mien,Northern	Hmong-Mien	Mien		16		13	16	24	10	13	14																				Cai, et al. 2011
Pan Yao29	China	Hunan	Mien,Northern	Hmong-Mien	Mien		16		14	18	24	10	11	14																				Cai, et al. 2011
Mien04	China	Hunan	Mien,Southern	Hmong-Mien	Mien		15		12	16	23	10	14	13																				Cai, et al. 2011
Mien07	China	Hunan	Mien,Southern	Hmong-Mien	Mien		15		14	16	24	11	13	14																				Cai, et al. 2011
Mien15	China	Hunan	Mien,Southern	Hmong-Mien	Mien		15		12	16	24	10	13	15																				Cai, et al. 2011
Mien22	China	Hunan	Mien,Southern	Hmong-Mien	Mien		16		12	17	24	10	13	15																				Cai, et al. 2011
Mien24	China	Hunan	Mien,Southern	Hmong-Mien	Mien		15		14	16	24	11	13	14																				Cai, et al. 2011
Mien26	China	Hunan	Mien,Southern	Hmong-Mien	Mien		14		12	17	24	10	13	15																				Cai, et al. 2011
Xiban Yao04	China	Hunan	Mien,Thin board	Hmong-Mien	Mien		15		14	16	24	11	13	14																				Cai, et al. 2011
dinban Yao08	China	Hunan	Mien,Top board	Hmong-Mien	Mien		13		13	16	23	10	11	14																				Cai, et al. 2011
SHX02	China	Hunan	She, Northern	Hmong-Mien	HM-S		14		14	NA	24	8	13	13																				Cai, et al. 2011
SHZ05	China	Hunan	She, Northern	Hmong-Mien	HM-S		14		14	NA	24	11	13	16																				Cai, et al. 2011
WZPd Yao03	China	Hunan	Yao,Lowland	Hmong-Mien	Mien		15		13	15	25	11	13	14																				Cai, et al. 2011
WZPd Yao23	China	Hunan	Yao,Lowland	Hmong-Mien	Mien		15		12	15	25	11	13	14																				Cai, et al. 2011
WZPd Yao25	China	Hunan	Yao,Lowland	Hmong-Mien	Mien		16		13	16	24	11	13	14																				Cai, et al. 2011
WZPd Yao27	China	Hunan	Yao,Lowland	Hmong-Mien	Mien		15		13	15	25	11	13	14																				Cai, et al. 2011
WZPd Yao29	China	Hunan	Yao,Lowland	Hmong-Mien	Mien		16		12	18	24	11	13	15																				Cai, et al. 2011
Han Lan 30	China	Qinghai	Han (Lanzhou)	North Han Chinese			15	12	10	16	25	10	13	14	8	10	13									11	11	9	11	12				Xue, et al. 2006
HK015	China	Shanghai	D28	Daic				12	12		24	10	13	13									14											Li, et al. 2008b
HK066	China	Shanghai	D28	Daic				12	12		24	10	13	13									14											Li, et al. 2008b
HK067	China	Shanghai	D28	Daic				12	14		24	11	13	14									14											Li, et al. 2008b
HK140	China	Shanghai	D28	Daic				11	13		24	10	13	14									14											Li, et al. 2008b
MQ202	China	Shanghai	D28	Daic				12	13		23	10	14	12									15											Li, et al. 2008b
Han Chen 7	China	Sichuan	Han (Chendu)	South Han Chinese			15	12	10	16	24	10	13	14	8	10	12									11	11	9	11	12				Xue, et al. 2006
Han Chen 19	China	Sichuan	Han (Chendu)	South Han Chinese			16	12	10	16	23	11	13	13	8	10	12									11	11	9	11	12				Xue, et al. 2006
Han Chen 20	China	Sichuan	Han (Chendu)	South Han Chinese			16	12	11	18	25	11	13	13	9	10	12									11	11	9	11	12				Xue, et al. 2006
Han Chen 22	China	Sichuan	Han (Chendu)	South Han Chinese			16	13	10	17	24	11	13	8	8	10	12									11	11	9	11	12				Xue, et al. 2006
Han Chen 23	China	Sichuan	Han (Chendu)	South Han Chinese			17	12	10	17	24	11	13	13	8	10	13									11	11	9	11	12				Xue, et al. 2006
Qiang 16	China	Sichuan	Qiang	Tibeto-Burman			15	12	10	16	23	11	12	14	8	10	11									11	11	9	11	12				Xue, et al. 2006
Qiang 33	China	Sichuan	Qiang	Tibeto-Burman			15	12	10	16	25	11	13	14	8	10	12									10	11	9	11	12				Xue, et al. 2006
Qiang 9	China	Sichuan	Qiang	Tibeto-Burman			16	12	10	16	23	11	12	14	8	10	11									11	11	9	11	12				Xue, et al. 2006
Qiang 20	China	Sichuan	Qiang	Tibeto-Burman			15	12	10	16	24	11	13	14	8	10	12									11	11	9	11	12				Xue, et al. 2006
Han(Yili)28	China	Xinjiang	Han (Yili)	North Han Chinese			14	12	9	18	21	10	13	13	8	10	11									11	11	9	11	12				Xue, et al. 2006
Bg06	China	Yunnan	Bugan	Austro-Asiatic	Mon-Khmer	Pakanic	14.1275		13	NA	24	9.95	13.03	15.035																				Cai, et al. 2011
Bg07	China	Yunnan	Bugan	Austro-Asiatic	Mon-Khmer	Pakanic	14.085		13	NA	25	10.9725	12.9633	13.815																				Cai, et al. 2011
Bg09	China	Yunnan	Bugan	Austro-Asiatic	Mon-Khmer	Pakanic	14.1		11	NA	23	9.975	10.9233	14.8275																				Cai, et al. 2011
Bg10	China	Yunnan	Bugan	Austro-Asiatic	Mon-Khmer	Pakanic	15.135		13	NA	24	10	13.05	14.07																				Cai, et al. 2011
Bg12	China	Yunnan	Bugan	Austro-Asiatic	Mon-Khmer	Pakanic	14.14		13	NA	25	9.9275	13.02	15.0225																				Cai, et al. 2011
Bg15	China	Yunnan	Bugan	Austro-Asiatic	Mon-Khmer	Pakanic	14.105		13	NA	22	10.31	12.9833	11.7875																				Cai, et al. 2011
Bg18	China	Yunnan	Bugan	Austro-Asiatic	Mon-Khmer	Pakanic	14.21		13	NA	27	10.25	13.05	12.0275																				Cai, et al. 2011
Bg19	China	Yunnan	Bugan	Austro-Asiatic	Mon-Khmer	Pakanic	14.145		13	NA	25	9.25	13.04	12.8325																				Cai, et al. 2011
Bg20	China	Yunnan	Bugan	Austro-Asiatic	Mon-Khmer	Pakanic	14.17		13	NA	24	9	13.02	14.11																				Cai, et al. 2011
Bg22	China	Yunnan	Bugan	Austro-Asiatic	Mon-Khmer	Pakanic	15.0725		13	NA	24	9.9475	13.0667	12.7825																				Cai, et al. 2011
Bg23	China	Yunnan	Bugan	Austro-Asiatic	Mon-Khmer	Pakanic	15.11		13	NA	23	9.8125	10.9733	13.0025																				Cai, et al. 2011
Bg24	China	Yunnan	Bugan	Austro-Asiatic	Mon-Khmer	Pakanic	14.1725		13	NA	24	10.96	13.0933	13.91																				Cai, et al. 2011
Bg29	China	Yunnan	Bugan	Austro-Asiatic	Mon-Khmer	Pakanic	15.1375		13	NA	24	9.9625	13.06	13.9875																				Cai, et al. 2011
Bg30	China	Yunnan	Bugan	Austro-Asiatic	Mon-Khmer	Pakanic	14.1575		13	NA	24	9.8475	12.9667	15.0175																				Cai, et al. 2011
Bg31	China	Yunnan	Bugan	Austro-Asiatic	Mon-Khmer	Pakanic	13.075		13	NA	23	11.31	13.9467	12.8																				Cai, et al. 2011
Bg32	China	Yunnan	Bugan	Austro-Asiatic	Mon-Khmer	Pakanic	16		13	NA	23	11.4	13.41	8.2225																				Cai, et al. 2011
BU03	China	Yunnan	D11	Daic				14	12		23	10	11	13									13											Li, et al. 2008b
BU04	China	Yunnan	D11	Daic				12	13		24	11	13	14									14											Li, et al. 2008b
BU05	China	Yunnan	D11	Daic				12	13		23	11	13	12									14											Li, et al. 2008b
BU07	China	Yunnan	D11	Daic				12	13		25	11	12	13									14											Li, et al. 2008b
BU08	China	Yunnan	D11	Daic				12	13		25	10	13	13									13											Li, et al. 2008b
BU09	China	Yunnan	D11	Daic				10	13		24	11	11	13									13											Li, et al. 2008b
BU11	China	Yunnan	D11	Daic				18	13		24	11	13	14									14											Li, et al. 2008b
BU12	China	Yunnan	D11	Daic				12	14		23	10	11	14									12											Li, et al. 2008b
BU14	China	Yunnan	D11	Daic				12	13		23	11	13	14									14											Li, et al. 2008b
BU15	China	Yunnan	D11	Daic				12	13		24	11	14	12									14											Li, et al. 2008b
BU18	China	Yunnan	D11	Daic				12	13		23	11	14	13									13											Li, et al. 2008b
BU20	China	Yunnan	D11	Daic				12	13		25	11	13	14									15											Li, et al. 2008b
BU21	China	Yunnan	D11	Daic				13	13		24	12	13	14									14											Li, et al. 2008b
BU22	China	Yunnan	D11	Daic				12	13		23	11	13	14									16											Li, et al. 2008b
BU23	China	Yunnan	D11	Daic				12	13		23	11	13	12									15											Li, et al. 2008b
BU24	China	Yunnan	D11	Daic				12	13		23	12	14	13									13											Li, et al. 2008b
BU25	China	Yunnan	D11	Daic				12	13		25	11	13	13									16											Li, et al. 2008b
BU26	China	Yunnan	D11	Daic				12	13		24	10	13	14									15											Li, et al. 2008b
BU27	China	Yunnan	D11	Daic				18	13		25	10	13	14									14											Li, et al. 2008b
BU28	China	Yunnan	D11	Daic				12	13		23	11	14	13									14											Li, et al. 2008b
BU29	China	Yunnan	D11	Daic				9	13		24	12	13	14									14											Li, et al. 2008b
BU30	China	Yunnan	D11	Daic				13	14		23	11	15	13									14											Li, et al. 2008b
BU32	China	Yunnan	D11	Daic				12	13		25	10	13	14									14											Li, et al. 2008b
LQ02	China	Yunnan	D13	Daic				12	12		24	10	13	14									14											Li, et al. 2008b
LQ03	China	Yunnan	D13	Daic				9	13		24	10	13	14									14											Li, et al. 2008b
LQ04	China	Yunnan	D13	Daic				12	13		24	10	13	12									13											Li, et al. 2008b
LQ05	China	Yunnan	D13	Daic				7	14		23	10	13	13									14											Li, et al. 2008b
LQ07	China	Yunnan	D13	Daic				12	12		24	10	13	12									13											Li, et al. 2008b
LQ08	China	Yunnan	D13	Daic				9	11		24	10	13	14									16											Li, et al. 2008b
LQ09	China	Yunnan	D13	Daic				12	13		23	11	13	13									14											Li, et al. 2008b
LQ10	China	Yunnan	D13	Daic				12	13		24	11	11	14									12											Li, et al. 2008b
LQ11	China	Yunnan	D13	Daic				12	13		23	11	14	13									14											Li, et al. 2008b
LQ12	China	Yunnan	D13	Daic				12	13		22	11	13	12									15											Li, et al. 2008b
LQ15	China	Yunnan	D13	Daic				12	13		23	10	11	14									12											Li, et al. 2008b
LQ17	China	Yunnan	D13	Daic				9	13		24	10	13	14									14											Li, et al. 2008b
LQ20	China	Yunnan	D13	Daic				12	13		23	10	14	13									15											Li, et al. 2008b
LQ21	China	Yunnan	D13	Daic				12	13		24	11	13	14									15											Li, et al. 2008b
LQ23	China	Yunnan	D13	Daic				12	12		25	10	13	14									15											Li, et al. 2008b
LC08	China	Yunnan	D5	Daic				17	13		25	10	13	12									15											Li, et al. 2008b
LC12	China	Yunnan	D5	Daic				18	13		25	10	13	14									14											Li, et al. 2008b
LC23	China	Yunnan	D5	Daic				12	13		23	10	14	13									13											Li, et al. 2008b
WG04	China	Yunnan	D8	Daic				12	13		23	10	14	14									14											Li, et al. 2008b
WG06	China	Yunnan	D8	Daic				13	13		24	11	13	15									15											Li, et al. 2008b
WG07	China	Yunnan	D8	Daic				12	13		24	12	13	13									14											Li, et al. 2008b
WG08	China	Yunnan	D8	Daic				12	13		24	12	14	12									14											Li, et al. 2008b
WG12	China	Yunnan	D8	Daic				14	13		24	11	13	14									14											Li, et al. 2008b
WG14	China	Yunnan	D8	Daic				18	13		25	11	13	12									14											Li, et al. 2008b
LL03	China	Yunnan	Yizu	Tibeto-Burman				12	13		23	11	14	13									14											Li, et al. 2008b
LL04	China	Yunnan	Yizu	Tibeto-Burman				12	14		23	11	12	12									14											Li, et al. 2008b
Hani 23	China	Yunnan	Hani	Tibeto-Burman			16	14	9	16	24	10	14	14	8	10	12									12	11	9	11	12				Xue, et al. 2006
Hani 34	China	Yunnan	Hani	Tibeto-Burman			15	12	10	16	24	10	13	13	9	10	11									11	11	9	11	12				Xue, et al. 2006
Yao Bama 14	China	Yunnan	Yao (Bama)	Hmong-Mien			15	12	9	17	24	10	13	14	8	10	11									11	11	9	11	12				Xue, et al. 2006
Hani 11	China	Yunnan	Hani	Tibeto-Burman			16	12	9	17	24	10	13	14	8	10	12									11	11	9	11	12				Xue, et al. 2006
Hani 12	China	Yunnan	Hani	Tibeto-Burman			16	12	10	18	24	10	13	14	8	10	11									11	11	9	11	12				Xue, et al. 2006
Hani 13	China	Yunnan	Hani	Tibeto-Burman			16	12	10	17	24	10	13	14	8	10	12									11	11	9	11	12				Xue, et al. 2006
Hani 14	China	Yunnan	Hani	Tibeto-Burman			16	12	10	17	24	11	13	14	8	10	13									11	11	9	11	12				Xue, et al. 2006
Hani 16	China	Yunnan	Hani	Tibeto-Burman			16	12	10	18	24	10	13	14	8	10	12									11	11	9	11	12				Xue, et al. 2006
Hani 18	China	Yunnan	Hani	Tibeto-Burman			16	12	11	17	24	10	13	14	8	10	12									11	11	9	11	12				Xue, et al. 2006
Hani 19	China	Yunnan	Hani	Tibeto-Burman			16	12	9	16	24	10	14	14	8	10	12									12	13	9	11	12				Xue, et al. 2006
Hani 2	China	Yunnan	Hani	Tibeto-Burman			16	12	10	17	24	10	13	14	8	10	12									11	11	10	11	12				Xue, et al. 2006
Hani 20	China	Yunnan	Hani	Tibeto-Burman			16	12	10	18	24	10	13	14	8	10	12									11	11	9	11	12				Xue, et al. 2006
Hani 25	China	Yunnan	Hani	Tibeto-Burman			16	12	10	17	24	10	13	14	8	10	13									11	11	9	11	12				Xue, et al. 2006
Hani 31	China	Yunnan	Hani	Tibeto-Burman			16	12	10	18	24	10	13	14	8	10	12									11	11	10	11	12				Xue, et al. 2006
Hani 32	China	Yunnan	Hani	Tibeto-Burman			10	12	11	17	24	10	13	14	8	10	12									12	11	9	11	12				Xue, et al. 2006
Hani 33	China	Yunnan	Hani	Tibeto-Burman			16	12	10	18	24	10	13	14	8	10	11									11	11	9	11	12				Xue, et al. 2006
Hani 35	China	Yunnan	Hani	Tibeto-Burman			16	12	11	17	24	10	13	14	8	10	12									11	11	9	11	12				Xue, et al. 2006
Hani 9	China	Yunnan	Hani	Tibeto-Burman			16	12	10	16	24	10	14	14	8	10	12									11	11	9	11	12				Xue, et al. 2006
She 18	China	Zhejiang	She	Hmong-Mien			15	12	11	16	23	11	13	14	8	10	12									11	11	12	11	12				Xue, et al. 2006
She 23	China	Zhejiang	She	Hmong-Mien			15	12	11	16	23	11	13	14	8	10	12									11	11	9	11	12				Xue, et al. 2006
She 28	China	Zhejiang	She	Hmong-Mien			15	12	11	16	25	11	13	14	8	10	12									11	11	9	11	12				Xue, et al. 2006
C0711	Cambodia		Cambodian	Austro-Asiatic	Mon-Khmer	Khmer	15		16	13	23	10	12	15	14	9	11	20	17		24	10												Chaubey, et al. 2011
C0714	Cambodia		Cambodian	Austro-Asiatic	Mon-Khmer	Khmer	16		17	13	24	10	13	14	14	10	10	18	17		21	10												Chaubey, et al. 2011
C0717	Cambodia		Cambodian	Austro-Asiatic	Mon-Khmer	Khmer	15		15	13	24	10	13	14	14	10	12	18	16		21	10												Chaubey, et al. 2011
C0782	China		Han	Southern Han			15		16	13	23	11	13	14	14	10	12	18	16		23	10												Chaubey, et al. 2011
C1095	China		Tujia	Tibeto-Burman			15		16	13	24	11	13	13	14	11	13	19	16		22	9												Chaubey, et al. 2011
C1179	China	Yunnan	Yizu	Tibeto-Burman			15		16	13	25	10	13	13	14	11	11	17	17		22	11												Chaubey, et al. 2011
C1180	China	Yunnan	Yizu	Tibeto-Burman			15		17	13	25	12	11	13	14	10	13	18	15		23	10												Chaubey, et al. 2011
C1181	China	Yunnan	Yizu	Tibeto-Burman			16		16	13	25	10	11	14	14	10	12	18	16		25	10												Chaubey, et al. 2011
C1184	China	Yunnan	Yizu	Tibeto-Burman			16		15	13	22	9	11	14	15	10	11	18	19		22	10												Chaubey, et al. 2011
C1189	China		Miaozu	Hmong-Mien	Hmong		15		16	13	23	10	14	13	14	10	11	18	19		22	11												Chaubey, et al. 2011
C1190	China		Miaozu	Hmong-Mien	Hmong		16		16	14	23	10	13	13	14	11	11	18	16		21	10												Chaubey, et al. 2011
C1191	China		Miaozu	Hmong-Mien	Hmong		16		16	12	24	10	13	14	14	11	11	18	18		22	10												Chaubey, et al. 2011
C1193	China		Miaozu	Hmong-Mien	Hmong		16		16	13	24	11	11	14	14	10	11	19	18		21	10												Chaubey, et al. 2011
C1217	China		Daur	Altaic			15		17	12	23	11	11	14	14	10	11	20	15		21	10												Chaubey, et al. 2011
C1289	China		Han	Southern Han			15		17	12	24	10	13	14	14	10	11	20	15		22	10												Chaubey, et al. 2011
C1311	China		Dai	Daic	Tai	Kadai	15		17	13	24	11	13	13	14	10	12	19	19		21	11												Chaubey, et al. 2011
C1312	China		Dai	Daic	Tai	Kadai	15		17	13	25	11	13	13	14	10	12	18	18		22	11												Chaubey, et al. 2011
C1313	China		Dai	Daic	Tai	Kadai	15		17	13	23	10	13	14	14	11	10	18	19		21	10												Chaubey, et al. 2011
C1349	China		Tu	Altaic			16		16	13	23	11	13	13	14	10	11	18	18		22	11												Chaubey, et al. 2011
C42	China		Southern China	Southern Han			15		16	14	24	11	13	15	14	10	12	18	18		23	10												Chaubey, et al. 2011
HGDP01311	China		Dai	Daic			15	12	13	16	24	11	13	14			12															9		Sengupta, et al. 2006
HGDP01312	China		Dai	Daic			15	12	13	15	25	11	13	14			12															9		Sengupta, et al. 2006
HGDP01313	China		Dai	Daic			15	12	13	17	25	11	13	14			10															9		Sengupta, et al. 2006
HGDP01217	China		Daur	Altaic			15	12	12	15	23	10	13	14			11															9		Sengupta, et al. 2006
HGDP00782	China		Han	North Han Chinese			16	12	13	16	22	10	13	14			12															9		Sengupta, et al. 2006
HGDP01289	China		Han	North Han Chinese			15	12	12	17	24	10	13	14			12															9		Sengupta, et al. 2006
HGDP01189	China		Miaozu	Hmong-Mien			16	12	13	16	23	10	13	14			11															9		Sengupta, et al. 2006
HGDP01190	China		Miaozu	Hmong-Mien			16	12	14	16	23	10	13	14			11															9		Sengupta, et al. 2006
HGDP01191	China		Miaozu	Hmong-Mien			16	12	12	16	24	11	13	14			12															9		Sengupta, et al. 2006
HGDP01193	China		Miaozu	Hmong-Mien			16	12	13	16	24	11	13	14			11															9		Sengupta, et al. 2006
HGDP01349	China		Tu	Altaic			15	12	13	16	22	10	13	13			11															9		Sengupta, et al. 2006
HGDP01095	China		Tujia	Tibeto-Burman			16	12	13	16	24	10	13	14			13															9		Sengupta, et al. 2006
HGDP01179	China		Yizu	Tibeto-Burman			15	12	13	16	25	11	13	14			11															9		Sengupta, et al. 2006
HGDP01180	China		Yizu	Tibeto-Burman			15	12	13	16	25	11	13	13			13															9		Sengupta, et al. 2006
HGDP01181	China		Yizu	Tibeto-Burman			15	12	13	15	24	11	13	14			12															9		Sengupta, et al. 2006
HGDP01184	China		Yizu	Tibeto-Burman			15	12	13	15	25	11	13	14			11															10		Sengupta, et al. 2006
Miao-Hunan20	China	Hunan	Miao,Hunan	Hmong-Mien	Mien		16		13	17	26	11	13	14																				Cai, et al. 2011
Miao-Hunan26	China	Hunan	Miao,Hunan	Hmong-Mien	Mien		16		13	17	24	11	13	15																				Cai, et al. 2011
Miao-Hunan37	China	Hunan	Miao,Hunan	Hmong-Mien	Mien		16		13	18	26	11	13	14																				Cai, et al. 2011
Miao-Hunan88	China	Hunan	Miao,Hunan	Hmong-Mien	Mien		17		13	17	NA	NA	NA	14																				Cai, et al. 2011
Miao-Hunan90	China	Hunan	Miao,Hunan	Hmong-Mien	Mien		16		13	17	25	10	NA	13																				Cai, et al. 2011
Pingdi Yao09	China		Kimmun,Lowland	Hmong-Mien	Mien		16		13	15	25	11	13	14																				Cai, et al. 2011
Pingdi Yao32	China		Kimmun,Lowland	Hmong-Mien	Mien		16		13	15	24	11	13	14																				Cai, et al. 2011
Pingdi Yao33	China		Kimmun,Lowland	Hmong-Mien	Mien		16		13	15	23	10	13	13																				Cai, et al. 2011
Hua tou Yao08	China		Mien,Flower-head	Hmong-Mien	Mien		16		12	17	24	11	13	14																				Cai, et al. 2011
Guoshan Yao02	China		Mien,Mountain Stragger	Hmong-Mien	Mien		17		14	16	24	11	13	14																				Cai, et al. 2011
Tu Yao 14	China		Mien,Native	Hmong-Mien	Mien		16		14	NA	24	11	13	14																				Cai, et al. 2011
Pan Yao02	China		Mien,Northern	Hmong-Mien	Mien		16		13	16	24	11	13	14																				Cai, et al. 2011
Pan Yao09	China		Mien,Northern	Hmong-Mien	Mien		16		13	17	24	11	13	14																				Cai, et al. 2011
Mien23	China		Mien,Southern	Hmong-Mien	Mien		15		13	17	24	11	13	14																				Cai, et al. 2011
Mien25	China		Mien,Southern	Hmong-Mien	Mien		14		13	16	24	11	13	14																				Cai, et al. 2011
Mien27	China		Mien,Southern	Hmong-Mien	Mien		17		13	17	24	11	13	14																				Cai, et al. 2011
Mien29	China		Mien,Southern	Hmong-Mien	Mien		15		13	17	24	11	13	14																				Cai, et al. 2011
Xiban Yao08	China		Mien,Thin board	Hmong-Mien	Mien		15		14	17	24	11	13	14																				Cai, et al. 2011
dinban Yao11	China		Mien,Top board	Hmong-Mien	Mien		18		13	17	24	10	13	14																				Cai, et al. 2011
WZPd Yao04	China		Yao,Lowland	Hmong-Mien	Mien		16		11	NA	24	11	13	13																				Cai, et al. 2011
WZPd Yao05	China		Yao,Lowland	Hmong-Mien	Mien		16		11	16	24	11	13	13																				Cai, et al. 2011
WZPd Yao06	China		Yao,Lowland	Hmong-Mien	Mien		17		14	16	23	11	13	14																				Cai, et al. 2011
WZPd Yao09	China		Yao,Lowland	Hmong-Mien	Mien		16		13	17	24	11	13	14																				Cai, et al. 2011
WZPd Yao10	China		Yao,Lowland	Hmong-Mien	Mien		17		12	16	24	11	11	14																				Cai, et al. 2011
WZPd Yao13	China		Yao,Lowland	Hmong-Mien	Mien		16		13	18	24	11	12	14																				Cai, et al. 2011
WZPd Yao15	China		Yao,Lowland	Hmong-Mien	Mien		16		13	16	24	11	13	14																				Cai, et al. 2011
WZPd Yao21	China		Yao,Lowland	Hmong-Mien	Mien		17		12	17	25	11	13	14																				Cai, et al. 2011
WZPd Yao24	China		Yao,Lowland	Hmong-Mien	Mien		17		13	15	25	11	13	14																				Cai, et al. 2011
Bapai Yao04	China		Zaomin	Hmong-Mien	Mien		16		13	17	24	11	13	14																				Cai, et al. 2011
Bapai Yao06	China		Zaomin	Hmong-Mien	Mien		16		13	17	24	11	13	14																				Cai, et al. 2011
Bapai Yao25	China		Zaomin	Hmong-Mien	Mien		16		13	17	24	11	13	14																				Cai, et al. 2011
Bapai Yao29	China		Zaomin	Hmong-Mien	Mien		16		13	17	24	11	13	14																				Cai, et al. 2011
Bapai Yao31	China		Zaomin	Hmong-Mien	Mien		15		13	17	24	11	13	14																				Cai, et al. 2011
Bapai Yao32	China		Zaomin	Hmong-Mien	Mien		15		13	17	24	11	13	14																				Cai, et al. 2011
Bapai Yao35	China		Zaomin	Hmong-Mien	Mien		15		13	17	24	11	13	14																				Cai, et al. 2011
Bapai Yao37	China		Zaomin	Hmong-Mien	Mien		15		13	17	24	11	13	14																				Cai, et al. 2011
Bunu04	China		Bunu,Southern	Hmong-Mien	HM-N		15		13	16	25	10	13	14																				Cai, et al. 2011
Bunu05	China		Bunu,Southern	Hmong-Mien	HM-N		15		13	16	25	10	13	14																				Cai, et al. 2011
Bunu08	China		Bunu,Southern	Hmong-Mien	HM-N		16		13	16	25	10	13	14																				Cai, et al. 2011
Bunu09	China		Bunu,Southern	Hmong-Mien	HM-N		15		13	17	25	10	13	14																				Cai, et al. 2011
Mubin Yao03	China		Bunu,Woodhandle	Hmong-Mien	HM-N		16		12	18	24	11	13	14																				Cai, et al. 2011
hal-31	India		hal	Indo-European			15	12	13	15	26	11	13	12			12															9		Sengupta, et al. 2006
hal-34	India		hal	Indo-European			15	12	13	17	25	11	13	14			12															10		Sengupta, et al. 2006
hal-35	India		hal	Indo-European			15	12	13	16	25	10	13	15			12															10		Sengupta, et al. 2006
hal-40	India		hal	Indo-European			15	12	13	17	25	11	13	14			12															9		Sengupta, et al. 2006
hal-49	India		hal	Indo-European			15	12	13	17	25	11	13	14			12															9		Sengupta, et al. 2006
hal-50	India		hal	Indo-European			15	12	13	16	25	10	13	15			12															10		Sengupta, et al. 2006
kmr-40	India		kmr	Dravidian			15	12	13	17	25	11	13	14			13															9		Sengupta, et al. 2006
kmr-41	India		kmr	Dravidian			15	12	13	16	25	11	13	14			13															9		Sengupta, et al. 2006
kmr-43	India		kmr	Dravidian			15	12	12	16	25	10	13	13			12															9		Sengupta, et al. 2006
kmr-44	India		kmr	Dravidian			15	12	12	16	25	10	13	13			12															9		Sengupta, et al. 2006
kmr-45	India		kmr	Dravidian			15	12	12	16	25	10	13	13			12															9		Sengupta, et al. 2006
kmr-46	India		kmr	Dravidian			15	12	13	17	25	11	13	14			12															9		Sengupta, et al. 2006
kmr-47	India		kmr	Dravidian			15	12	13	17	25	11	13	14			12															9		Sengupta, et al. 2006
kmr-49	India		kmr	Dravidian			15	12	13	16	25	11	13	14			12															9		Sengupta, et al. 2006
kmr-53	India		kmr	Dravidian			15	12	13	17	25	11	13	14			12															9		Sengupta, et al. 2006
kmr-54	India		kmr	Dravidian			15	12	12	16	25	10	13	13			12															9		Sengupta, et al. 2006
kmr-55	India		kmr	Dravidian			15	12	13	17	25	11	13	14			12															9		Sengupta, et al. 2006
kmr-56	India		kmr	Dravidian			15	12	13	17	25	11	13	14			12															9		Sengupta, et al. 2006
kmr-57	India		kmr	Dravidian			15	12	13	17	25	11	13	14			12															9		Sengupta, et al. 2006
mur-03	India		mur	Dravidian			15	12	13	16	24	11	13	12			12															9		Sengupta, et al. 2006
mur-35	India		mur	Dravidian			15	12	13	16	25	11	13	14			12															10		Sengupta, et al. 2006
ho-02	India		ho	Austro-Asiatic			15	12	13	16	25	10	13	15			12															9		Sengupta, et al. 2006
ho-03	India		ho	Austro-Asiatic			15	12	13	15	25	10	13	15			12															10		Sengupta, et al. 2006
ho-04	India		ho	Austro-Asiatic			15	12	14	17	24	11	13	14			12															9		Sengupta, et al. 2006
ho-05	India		ho	Austro-Asiatic			15	12	13	16	24	10	13	14			11															9		Sengupta, et al. 2006
ho-07	India		ho	Austro-Asiatic			15	12	13	16	25	10	13	15			13															9		Sengupta, et al. 2006
ho-17	India		ho	Austro-Asiatic			15	12	13	16	25	10	13	15			12															9		Sengupta, et al. 2006
ho-24	India		ho	Austro-Asiatic			15	12	13	17	25	10	13	15			12															9		Sengupta, et al. 2006
ho-27	India		ho	Austro-Asiatic			15	12	13	17	25	11	13	14			12															9		Sengupta, et al. 2006
ho-29	India		ho	Austro-Asiatic			15	12	13	16	25	10	13	15			12															9		Sengupta, et al. 2006
ho-30	India		ho	Austro-Asiatic			15	12	13	17	25	11	13	14			12															9		Sengupta, et al. 2006
ho-32	India		ho	Austro-Asiatic			15	12	13	18	24	10	14	14			11															9		Sengupta, et al. 2006
ho-34	India		ho	Austro-Asiatic			15	12	13	16	25	10	13	15			12															9		Sengupta, et al. 2006
ho-37	India		ho	Austro-Asiatic			15	12	13	16	25	10	13	13			12															9		Sengupta, et al. 2006
ho-38	India		ho	Austro-Asiatic			15	12	13	16	25	10	13	15			12															9		Sengupta, et al. 2006
ho-41	India		ho	Austro-Asiatic			15	12	14	17	24	11	13	14			12															9		Sengupta, et al. 2006
ho-42	India		ho	Austro-Asiatic			15	12	13	16	25	10	13	15			12															10		Sengupta, et al. 2006
ho-44	India		ho	Austro-Asiatic			15	12	13	16	25	10	13	15			12															9		Sengupta, et al. 2006
ho-45	India		ho	Austro-Asiatic			15	12	13	16	25	10	13	15			12															9		Sengupta, et al. 2006
ho-47	India		ho	Austro-Asiatic			15	12	13	16	25	10	13	15			12															9		Sengupta, et al. 2006
ho-48	India		ho	Austro-Asiatic			15	12	13	16	25	10	13	15			12															9		Sengupta, et al. 2006
ho-49	India		ho	Austro-Asiatic			15	12	13	16	25	10	13	14			11															9		Sengupta, et al. 2006
ho-50	India		ho	Austro-Asiatic			15	12	13	16	25	10	13	15			13															10		Sengupta, et al. 2006
ho-53	India		ho	Austro-Asiatic			15	12	13	16	25	10	13	15			12															9		Sengupta, et al. 2006
ho-56	India		ho	Austro-Asiatic			15	12	13	16	25	10	13	15			12															9		Sengupta, et al. 2006
mah-20	India		mah	Indo-European			15	12	14	15	25	10	13	14			12															9		Sengupta, et al. 2006
san-06	India		san	Austro-Asiatic			15	12	13	15	24	10	13	15			12															10		Sengupta, et al. 2006
san-07	India		san	Austro-Asiatic			15	12	13	17	25	10	13	14			13															10		Sengupta, et al. 2006
san-08	India		san	Austro-Asiatic			16	12	13	17	25	10	13	14																		9		Sengupta, et al. 2006
san-09	India		san	Austro-Asiatic			16	12	13	17	25	12	14	14			13															9		Sengupta, et al. 2006
san-12	India		san	Austro-Asiatic			15	12	13	16	25	10	13	14			12															10		Sengupta, et al. 2006
san-13	India		san	Austro-Asiatic			15	12	13	17	25	10	13	14			12															9		Sengupta, et al. 2006
san-15	India		san	Austro-Asiatic			17	12	13	17	25	10	13	15			13															9		Sengupta, et al. 2006
san-16	India		san	Austro-Asiatic			15	12	13	16	25	10	13	14			13															11		Sengupta, et al. 2006
san-18	India		san	Austro-Asiatic			15	12	13	16	24	10	13	15			11															8		Sengupta, et al. 2006
san-20	India		san	Austro-Asiatic			15	12	13	15	24	10	13	15			13															10		Sengupta, et al. 2006
tan-22	India		tan	Indo-European			15	12	14	16	25	11	13	14			13															10		Sengupta, et al. 2006
bir1	India	Maharashtra	Birhor	Austro-Asiatic	Munda	North-Munda	15		15	14	24	10	11	12	14	10	12	19	17		20	12												Chaubey, et al. 2011
bir2	India	Maharashtra	Birhor	Austro-Asiatic	Munda	North-Munda	15		15	12	24	10	13	14	14	10	12	18	16		21	12												Chaubey, et al. 2011
bir3	India	Maharashtra	Birhor	Austro-Asiatic	Munda	North-Munda	15		15	13	24	10	13	13	14	10	12	18	16		21	12												Chaubey, et al. 2011
bir4	India	Maharashtra	Birhor	Austro-Asiatic	Munda	North-Munda	15		15	13	24	10	13	14	16	10	12	18	16		21	12												Chaubey, et al. 2011
bir5	India	Maharashtra	Birhor	Austro-Asiatic	Munda	North-Munda	15		15	13	24	10	13	14	14	10	12	18	16		21	12												Chaubey, et al. 2011
bir6	India	Maharashtra	Birhor	Austro-Asiatic	Munda	North-Munda	15		15	13	24	10	13	13	14	10	12	19	16		21	12												Chaubey, et al. 2011
bir7	India	Maharashtra	Birhor	Austro-Asiatic	Munda	North-Munda	15		15	13	24	10	13	14	14	10	12	18	17		22	12												Chaubey, et al. 2011
bir8	India	Maharashtra	Birhor	Austro-Asiatic	Munda	North-Munda	15		15	13	24	10	13	12	14	10	12	18	16		21	12												Chaubey, et al. 2011
bir9	India	Maharashtra	Birhor	Austro-Asiatic	Munda	North-Munda	15		15	12	24	10	12	13	14	11	12	19	16		20	12												Chaubey, et al. 2011
bir10	India	Maharashtra	Birhor	Austro-Asiatic	Munda	North-Munda	15		15	13	24	10	13	14	14	10	12	18	17		22	12												Chaubey, et al. 2011
bir11	India	Maharashtra	Birhor	Austro-Asiatic	Munda	North-Munda	15		15	13	24	10	13	14	14	10	12	18	16		21	12												Chaubey, et al. 2011
bir12	India	Maharashtra	Birhor	Austro-Asiatic	Munda	North-Munda	15		15	13	24	10	13	14	14	10	12	18	17		22	12												Chaubey, et al. 2011
bir13	India	Maharashtra	Birhor	Austro-Asiatic	Munda	North-Munda	15		15	13	24	10	13	14	14	10	12	18	17		21	12												Chaubey, et al. 2011
bir14	India	Maharashtra	Birhor	Austro-Asiatic	Munda	North-Munda	15		15	13	25	10	13	14	14	10	13	18	17		22	12												Chaubey, et al. 2011
bir15	India	Maharashtra	Birhor	Austro-Asiatic	Munda	North-Munda	15		15	13	24	10	13	14	14	10	12	18	17		21	12												Chaubey, et al. 2011
as212	India	Jharkhand	Asur	Austro-Asiatic	Munda	North-Munda	15		17	12	24	10	13	14	14	9	12	19	16		21	12												Chaubey, et al. 2011
as213	India	Jharkhand	Asur	Austro-Asiatic	Munda	North-Munda	15		17	12	24	11	12	13	14	9	11	19	17		22	12												Chaubey, et al. 2011
as215	India	Jharkhand	Asur	Austro-Asiatic	Munda	North-Munda	15		17	12	24	11	12	13	14	9	12	19	17		21	12												Chaubey, et al. 2011
as216	India	Jharkhand	Asur	Austro-Asiatic	Munda	North-Munda	15		17	12	24	11	12	13	14	9	11	19	17		21	12												Chaubey, et al. 2011
as218	India	Jharkhand	Asur	Austro-Asiatic	Munda	North-Munda	15		17	12	24	11	12	13	14	9	11	19	16		21	12												Chaubey, et al. 2011
as228	India	Jharkhand	Asur	Austro-Asiatic	Munda	North-Munda	15		15	12	24	11	12	13	14	11	13	19	16		20	12												Chaubey, et al. 2011
as239	India	Jharkhand	Asur	Austro-Asiatic	Munda	North-Munda	15		17	12	24	11	12	13	14	9	11	19	17		21	12												Chaubey, et al. 2011
as336	India	Jharkhand	Asur	Austro-Asiatic	Munda	North-Munda	15		16	13	25	11	13	14	14	10	12	18	17		22	11												Chaubey, et al. 2011
as337	India	Jharkhand	Asur	Austro-Asiatic	Munda	North-Munda	15		16	13	24	10	13	14	14	10	12	18	16		20	11												Chaubey, et al. 2011
as338	India	Jharkhand	Asur	Austro-Asiatic	Munda	North-Munda	15		16	13	24	11	12	12	14	9	11	19	16		20	12												Chaubey, et al. 2011
as339	India	Jharkhand	Asur	Austro-Asiatic	Munda	North-Munda	15		16	13	25	10	13	14	14	10	12	18	17		21	11												Chaubey, et al. 2011
as340	India	Jharkhand	Asur	Austro-Asiatic	Munda	North-Munda	15		17	14	25	10	13	14	14	11	12	18	16		21	11												Chaubey, et al. 2011
as341	India	Jharkhand	Asur	Austro-Asiatic	Munda	North-Munda	15		16	13	25	11	13	14	14	10	12	18	17		22	11												Chaubey, et al. 2011
as343	India	Jharkhand	Asur	Austro-Asiatic	Munda	North-Munda	15		17	14	25	10	13	14	14	11	12	18	16		21	11												Chaubey, et al. 2011
as344	India	Jharkhand	Asur	Austro-Asiatic	Munda	North-Munda	15		16	13	25	10	13	14	14	10	12	18	17		21	11												Chaubey, et al. 2011
as345	India	Jharkhand	Asur	Austro-Asiatic	Munda	North-Munda	15		16	13	24	10	13	14	14	10	12	18	16		21	11												Chaubey, et al. 2011
as347	India	Jharkhand	Asur	Austro-Asiatic	Munda	North-Munda	15		16	14	25	11	13	14	14	10	13	18	17		22	11												Chaubey, et al. 2011
as352	India	Jharkhand	Asur	Austro-Asiatic	Munda	North-Munda	15		16	13	25	11	13	14	14	10	12	18	17		22	11												Chaubey, et al. 2011
as381	India	Jharkhand	Asur	Austro-Asiatic	Munda	North-Munda	15		16	13	24	10	13	14	14	10	12	18	16		20	11												Chaubey, et al. 2011
as382	India	Jharkhand	Asur	Austro-Asiatic	Munda	North-Munda	15		16	13	25	11	13	14	14	10	12	18	17		22	11												Chaubey, et al. 2011
as424	India	Jharkhand	Asur	Austro-Asiatic	Munda	North-Munda	15		16	13	25	11	13	14	14	10	12	18	17		22	11												Chaubey, et al. 2011
ho434	India	Bihar	Ho	Austro-Asiatic	Munda	North-Munda	15		16	13	25	10	13	14	14	10	13	18	16		20	11												Chaubey, et al. 2011
ho437	India	Bihar	Ho	Austro-Asiatic	Munda	North-Munda	15		15	13	25	10	13	14	14	10	12	17	16		21	11												Chaubey, et al. 2011
ho442	India	Bihar	Ho	Austro-Asiatic	Munda	North-Munda	15		15	13	25	10	13	14	14	10	12	18	16		20	11												Chaubey, et al. 2011
ho448	India	Bihar	Ho	Austro-Asiatic	Munda	North-Munda	15		17	14	24	11	13	14	14	9	12	18	17		21	11												Chaubey, et al. 2011
ho449	India	Bihar	Ho	Austro-Asiatic	Munda	North-Munda	15		16	13	25	11	13	14	14	10	13	18	16		20	11												Chaubey, et al. 2011
ho453	India	Bihar	Ho	Austro-Asiatic	Munda	North-Munda	15		17	14	24	10	13	14	14	10	12	18	17		21	11												Chaubey, et al. 2011
ho454	India	Bihar	Ho	Austro-Asiatic	Munda	North-Munda	15		16	13	25	10	13	14	14	10	12	18	16		21	12												Chaubey, et al. 2011
ho455	India	Bihar	Ho	Austro-Asiatic	Munda	North-Munda	15		16	13	25	10	13	14	14	10	12	18	16		20	11												Chaubey, et al. 2011
ho456	India	Bihar	Ho	Austro-Asiatic	Munda	North-Munda	15		16	14	25	10	13	14	14	10	12	18	16		21	11												Chaubey, et al. 2011
ho458	India	Bihar	Ho	Austro-Asiatic	Munda	North-Munda	15		17	14	24	11	13	13	14	10	12	18	17		21	11												Chaubey, et al. 2011
ho460	India	Bihar	Ho	Austro-Asiatic	Munda	North-Munda	15		16	13	25	10	13	14	14	11	12	18	16		21	11												Chaubey, et al. 2011
ho461	India	Bihar	Ho	Austro-Asiatic	Munda	North-Munda	15		16	13	25	10	13	14	14	10	12	18	16		20	11												Chaubey, et al. 2011
A1	India	Jharkhand	Mawasi	Austro-Asiatic	Munda	North-Munda	15		15	13	25	10	13	14	14	10	12	18	16		21	11												Chaubey, et al. 2011
A10	India	Jharkhand	Mawasi	Austro-Asiatic	Munda	North-Munda	15		15	13	25	10	13	14	14	10	12	18	16		21	11												Chaubey, et al. 2011
A11	India	Jharkhand	Mawasi	Austro-Asiatic	Munda	North-Munda	15		16	13	25	10	13	14	14	10	13	18	16		21	11												Chaubey, et al. 2011
A13	India	Jharkhand	Mawasi	Austro-Asiatic	Munda	North-Munda	15		15	13	25	10	13	14	14	10	13	18	16		21	11												Chaubey, et al. 2011
A2	India	Jharkhand	Mawasi	Austro-Asiatic	Munda	North-Munda	15		16	14	25	10	13	14	14	10	12	18	16		22	11												Chaubey, et al. 2011
A3	India	Jharkhand	Mawasi	Austro-Asiatic	Munda	North-Munda	15		16	14	25	10	13	14	14	10	12	18	16		22	11												Chaubey, et al. 2011
A4	India	Jharkhand	Mawasi	Austro-Asiatic	Munda	North-Munda	15		16	14	24	10	13	14	14	10	12	18	16		22	11												Chaubey, et al. 2011
A5	India	Jharkhand	Mawasi	Austro-Asiatic	Munda	North-Munda	15		16	14	25	10	11	12	14	10	12	18	16		22	11												Chaubey, et al. 2011
A8	India	Jharkhand	Mawasi	Austro-Asiatic	Munda	North-Munda	15		15	13	25	10	13	14	14	10	12	18	16		21	11												Chaubey, et al. 2011
A9	India	Jharkhand	Mawasi	Austro-Asiatic	Munda	North-Munda	15		15	13	25	10	13	14	14	10	12	18	16		21	11												Chaubey, et al. 2011
AA1	India	Jharkhand	Mawasi	Austro-Asiatic	Munda	North-Munda	15		17	12	24	10	12	13	16	10	11	18	17		21	12												Chaubey, et al. 2011
A50	India	Orissa	Juang	Austro-Asiatic	Munda	South Munda	15		15	14	24	11	13	14	14	10	13	18	17		21	11												Chaubey, et al. 2011
A51	India	Orissa	Juang	Austro-Asiatic	Munda	South Munda	15		16	12	24	10	12	14	14	10	12	17	16		21	12												Chaubey, et al. 2011
A54	India	Orissa	Juang	Austro-Asiatic	Munda	South Munda	15		16	13	25	10	13	14	14	10	13	18	16		21	11												Chaubey, et al. 2011
A55	India	Orissa	Juang	Austro-Asiatic	Munda	South Munda	15		16	13	25	10	13	14	14	10	13	18	16		21	11												Chaubey, et al. 2011
A57	India	Orissa	Juang	Austro-Asiatic	Munda	South Munda	15		16	13	25	10	13	14	14	10	13	18	16		21	11												Chaubey, et al. 2011
A58	India	Orissa	Juang	Austro-Asiatic	Munda	South Munda	15		16	13	25	10	13	14	14	10	13	18	16		21	11												Chaubey, et al. 2011
A59	India	Orissa	Juang	Austro-Asiatic	Munda	South Munda	15		16	13	24	10	12	14	14	10	11	17	16		21	12												Chaubey, et al. 2011
A61	India	Orissa	Juang	Austro-Asiatic	Munda	South Munda	15		16	13	24	10	12	14	14	10	13	17	16		21	12												Chaubey, et al. 2011
A62	India	Orissa	Juang	Austro-Asiatic	Munda	South Munda	15		16	13	24	10	12	14	14	10	13	17	16		21	11												Chaubey, et al. 2011
A63	India	Orissa	Juang	Austro-Asiatic	Munda	South Munda	15		16	13	24	10	12	14	14	10	12	17	16		22	12												Chaubey, et al. 2011
A64	India	Orissa	Juang	Austro-Asiatic	Munda	South Munda	15		16	13	24	11	12	13	14	9	11	19	17		20	12												Chaubey, et al. 2011
AZ152	India	Chhattishgarh	Birhor	Austro-Asiatic	Munda	North-Munda	15		16	13	24	10	13	14	14	10	12	18	17		21	11												Chaubey, et al. 2011
AZ155	India	Chhattishgarh	Birhor	Austro-Asiatic	Munda	North-Munda	15		17	12	24	10	13	13	14	10	12	18	17		21	11												Chaubey, et al. 2011
AZ156	India	Chhattishgarh	Birhor	Austro-Asiatic	Munda	North-Munda	15		17	12	24	10	13	12	14	10	12	19	17		21	11												Chaubey, et al. 2011
AZ157	India	Chhattishgarh	Birhor	Austro-Asiatic	Munda	North-Munda	15		17	14	24	10	13	13	14	10	12	18	16		22	11												Chaubey, et al. 2011
AZ158	India	Chhattishgarh	Birhor	Austro-Asiatic	Munda	North-Munda	15		17	13	24	10	13	14	14	10	12	18	17		22	11												Chaubey, et al. 2011
AZ159	India	Chhattishgarh	Birhor	Austro-Asiatic	Munda	North-Munda	15		16	14	25	10	13	14	14	10	12	19	16		22	11												Chaubey, et al. 2011
AZ165	India	Chhattishgarh	Birhor	Austro-Asiatic	Munda	North-Munda	15		16	14	25	10	13	13	14	10	12	19	17		22	11												Chaubey, et al. 2011
AZ174	India	Chhattishgarh	Birhor	Austro-Asiatic	Munda	North-Munda	15		16	13	25	10	13	13	14	9	12	18	17		22	11												Chaubey, et al. 2011
AZ212	India	Jharkhand	Mahali	Austro-Asiatic	Munda	North-Munda	15		16	13	25	10	13	13	16	11	12	19	17		22	11												Chaubey, et al. 2011
AZ214	India	Jharkhand	Mahali	Austro-Asiatic	Munda	North-Munda	15		16	13	25	10	11	13	16	11	12	19	17		22	11												Chaubey, et al. 2011
AZ215	India	Jharkhand	Mahali	Austro-Asiatic	Munda	North-Munda	15		16	14	24	10	11	13	16	11	11	19	17		22	11												Chaubey, et al. 2011
AZ217	India	Jharkhand	Mahali	Austro-Asiatic	Munda	North-Munda	15		16	14	24	10	11	14	16	11	11	19	17		22	11												Chaubey, et al. 2011
AZ221	India	Jharkhand	Mahali	Austro-Asiatic	Munda	North-Munda	15		16	14	24	10	11	13	16	11	11	19	16		22	11												Chaubey, et al. 2011
G23	India	Jharkhand	Santhal	Austro-Asiatic	Munda	North-Munda	15		17	13	25	10	12	14	14	10	12	18	17		21	11												Chaubey, et al. 2011
G27	India	Jharkhand	Santhal	Austro-Asiatic	Munda	North-Munda	15		17	13	25	11	13	14	14	10	12	18	17		21	11												Chaubey, et al. 2011
G31	India	Jharkhand	Santhal	Austro-Asiatic	Munda	North-Munda	15		17	13	25	11	13	14	14	10	11	18	16		22	11												Chaubey, et al. 2011
G32	India	Jharkhand	Santhal	Austro-Asiatic	Munda	North-Munda	15		17	13	25	10	12	14	14	10	12	18	17		21	11												Chaubey, et al. 2011
G35	India	Jharkhand	Santhal	Austro-Asiatic	Munda	North-Munda	15		17	13	24	10	13	14	14	11	13	18	16		22	11												Chaubey, et al. 2011
G38	India	Jharkhand	Santhal	Austro-Asiatic	Munda	North-Munda	15		17	14	24	11	13	14	14	10	12	18	17		21	11												Chaubey, et al. 2011
KH10	India	Chhattishgarh	Kharia	Austro-Asiatic	Munda	South Munda	15		16	13	24	10	12	12	15	9	13	19	17		20	12												Chaubey, et al. 2011
KH13	India	Chhattishgarh	Kharia	Austro-Asiatic	Munda	South Munda	15		16	13	24	10	12	12	15	9	13	19	17		20	12												Chaubey, et al. 2011
KH14	India	Chhattishgarh	Kharia	Austro-Asiatic	Munda	South Munda	15		16	13	25	10	13	14	14	10	13	18	16		21	11												Chaubey, et al. 2011
KH16	India	Chhattishgarh	Kharia	Austro-Asiatic	Munda	South Munda	15		15	14	25	10	13	12	16	11	13	19	16		22	12												Chaubey, et al. 2011
KH17	India	Chhattishgarh	Kharia	Austro-Asiatic	Munda	South Munda	15		16	13	24	10	12	13	14	9	13	19	17		20	12												Chaubey, et al. 2011
KH18	India	Chhattishgarh	Kharia	Austro-Asiatic	Munda	South Munda	15		16	12	25	10	13	14	14	10	11	19	16		21	11												Chaubey, et al. 2011
KH19	India	Chhattishgarh	Kharia	Austro-Asiatic	Munda	South Munda	15		15	13	24	10	13	14	14	10	11	18	16		21	11												Chaubey, et al. 2011
KH2	India	Chhattishgarh	Kharia	Austro-Asiatic	Munda	South Munda	15		16	13	24	10	12	13	14	9	13	19	17		20	12												Chaubey, et al. 2011
KH20	India	Chhattishgarh	Kharia	Austro-Asiatic	Munda	South Munda	15		17	14	24	10	12	14	15	10	13	19	17		22	11												Chaubey, et al. 2011
KH21	India	Chhattishgarh	Kharia	Austro-Asiatic	Munda	South Munda	15		16	13	24	10	12	13	14	9	13	19	17		20	11												Chaubey, et al. 2011
KH22	India	Chhattishgarh	Kharia	Austro-Asiatic	Munda	South Munda	15		16	13	24	10	12	13	14	9	13	19	17		20	11												Chaubey, et al. 2011
KH23	India	Chhattishgarh	Kharia	Austro-Asiatic	Munda	South Munda	15		17	13	25	10	13	14	14	10	11	19	17		21	12												Chaubey, et al. 2011
KH24	India	Chhattishgarh	Kharia	Austro-Asiatic	Munda	South Munda	15		16	13	24	10	12	12	15	9	13	19	17		20	12												Chaubey, et al. 2011
KH25	India	Chhattishgarh	Kharia	Austro-Asiatic	Munda	South Munda	15		16	13	24	10	12	12	15	9	13	19	17		20	12												Chaubey, et al. 2011
KH27	India	Chhattishgarh	Kharia	Austro-Asiatic	Munda	South Munda	15		16	13	24	10	12	12	14	9	11	19	17		20	12												Chaubey, et al. 2011
KH3	India	Chhattishgarh	Kharia	Austro-Asiatic	Munda	South Munda	15		16	13	24	10	12	12	15	9	13	19	17		20	12												Chaubey, et al. 2011
KH30	India	Chhattishgarh	Kharia	Austro-Asiatic	Munda	South Munda	15		16	13	24	10	13	14	14	11	12	18	17		21	12												Chaubey, et al. 2011
KH32	India	Chhattishgarh	Kharia	Austro-Asiatic	Munda	South Munda	15		17	13	25	10	13	14	14	10	11	19	17		21	12												Chaubey, et al. 2011
KH36	India	Chhattishgarh	Kharia	Austro-Asiatic	Munda	South Munda	15		17	13	24	10	13	14	14	11	12	18	16		21	11												Chaubey, et al. 2011
KH4	India	Chhattishgarh	Kharia	Austro-Asiatic	Munda	South Munda	15		16	13	24	10	12	13	14	9	13	19	17		20	12												Chaubey, et al. 2011
KH5	India	Chhattishgarh	Kharia	Austro-Asiatic	Munda	South Munda	15		16	13	24	10	12	12	15	9	13	19	17		20	12												Chaubey, et al. 2011
KH6	India	Chhattishgarh	Kharia	Austro-Asiatic	Munda	South Munda	15		15	13	24	10	13	14	14	10	11	18	16		21	12												Chaubey, et al. 2011
KH8	India	Chhattishgarh	Kharia	Austro-Asiatic	Munda	South Munda	15		16	13	24	10	12	13	14	9	13	19	17		20	12												Chaubey, et al. 2011
ORI118	India	Orissa	Savara	Austro-Asiatic	Munda	South Munda	15		17	13	25	11	13	14	14	10	12	18	17		21	11												Chaubey, et al. 2011
ORI119	India	Orissa	Savara	Austro-Asiatic	Munda	South Munda	15		16	14	25	11	13	14	14	10	12	18	17		22	11												Chaubey, et al. 2011
ORI120	India	Orissa	Savara	Austro-Asiatic	Munda	South Munda	15		17	13	25	11	13	14	14	10	12	18	17		21	11												Chaubey, et al. 2011
ORI88	India	Orissa	Savara	Austro-Asiatic	Munda	South Munda	15		17	13	24	10	13	14	14	10	12	18	17		21	12												Chaubey, et al. 2011
ORI89	India	Orissa	Savara	Austro-Asiatic	Munda	South Munda	15		17	13	24	10	13	13	14	10	12	19	16		21	12												Chaubey, et al. 2011
ORI90	India	Orissa	Savara	Austro-Asiatic	Munda	South Munda	15		17	13	24	10	13	14	14	10	12	18	17		21	12												Chaubey, et al. 2011
ORI91	India	Orissa	Savara	Austro-Asiatic	Munda	South Munda	15		16	13	24	10	13	14	14	10	12	18	16		20	12												Chaubey, et al. 2011
ORI92	India	Orissa	Savara	Austro-Asiatic	Munda	South Munda	15		17	12	24	9	13	12	14	10	12	18	16		20	12												Chaubey, et al. 2011
ORI93	India	Orissa	Savara	Austro-Asiatic	Munda	South Munda	14		16	13	24	11	13	14	14	10	13	18	16		22	11												Chaubey, et al. 2011
ORI94	India	Orissa	Savara	Austro-Asiatic	Munda	South Munda	15		18	12	24	10	13	14	16	11	13	19	15		21	11												Chaubey, et al. 2011
ORI95	India	Orissa	Savara	Austro-Asiatic	Munda	South Munda	15		16	13	25	10	13	14	14	10	13	17	16		22	11												Chaubey, et al. 2011
ORI96	India	Orissa	Savara	Austro-Asiatic	Munda	South Munda	15		16	13	25	10	13	13	14	10	13	17	16		22	11												Chaubey, et al. 2011
ORI97	India	Orissa	Savara	Austro-Asiatic	Munda	South Munda	15		16	14	25	10	13	14	14	10	13	18	15		22	11												Chaubey, et al. 2011
ORI34	India	Orissa	Bonda	Austro-Asiatic	Munda	South Munda	15		16	12	25	10	12	12	14	11	12	18	15		21	11												Chaubey, et al. 2011
ORI36	India	Orissa	Bonda	Austro-Asiatic	Munda	South Munda	15		16	13	25	10	12	12	16	11	12	18	17		21	11												Chaubey, et al. 2011
ORI41	India	Orissa	Bonda	Austro-Asiatic	Munda	South Munda	15		16	13	25	10	12	13	14	11	12	18	17		21	11												Chaubey, et al. 2011
ORI42	India	Orissa	Bonda	Austro-Asiatic	Munda	South Munda	15		16	13	25	10	12	13	16	11	12	18	16		21	11												Chaubey, et al. 2011
ORI43	India	Orissa	Bonda	Austro-Asiatic	Munda	South Munda	14		17	14	24	10	12	14	14	10	12	18	16		21	11												Chaubey, et al. 2011
ORI44	India	Orissa	Bonda	Austro-Asiatic	Munda	South Munda	14		17	14	25	10	12	14	14	11	12	18	16		21	11												Chaubey, et al. 2011
ORI46	India	Orissa	Bonda	Austro-Asiatic	Munda	South Munda	14		18	12	24	10	12	12	14	10	11	19	17		21	12												Chaubey, et al. 2011
ORI47	India	Orissa	Bonda	Austro-Asiatic	Munda	South Munda	15		18	13	25	11	13	14	14	10	12	18	17		21	11												Chaubey, et al. 2011
ORI48	India	Orissa	Bonda	Austro-Asiatic	Munda	South Munda	14		16	13	24	10	12	13	15	10	11	19	17		21	11												Chaubey, et al. 2011
ORI49	India	Orissa	Bonda	Austro-Asiatic	Munda	South Munda	15		18	13	25	11	13	14	14	10	12	18	17		21	11												Chaubey, et al. 2011
ORI71	India	Orissa	Gadaba	Austro-Asiatic	Munda	South Munda	15		16	14	24	10	12	12	14	9	11	19	15		21	12												Chaubey, et al. 2011
ORI72	India	Orissa	Gadaba	Austro-Asiatic	Munda	South Munda	15		16	14	24	10	12	12	14	9	11	19	15		21	12												Chaubey, et al. 2011
ORI75	India	Orissa	Gadaba	Austro-Asiatic	Munda	South Munda	17		18	12	24	10	12	14	14	10	12	19	16		20	11												Chaubey, et al. 2011
ORI77	India	Orissa	Gadaba	Austro-Asiatic	Munda	South Munda	17		18	12	24	10	12	14	14	10	13	19	16		20	11												Chaubey, et al. 2011
ORI78	India	Orissa	Gadaba	Austro-Asiatic	Munda	South Munda	17		18	12	24	10	12	14	14	10	12	19	16		20	11												Chaubey, et al. 2011
ORI79	India	Orissa	Gadaba	Austro-Asiatic	Munda	South Munda	17		18	12	24	10	12	14	14	10	12	19	16		20	11												Chaubey, et al. 2011
ORI80	India	Orissa	Gadaba	Austro-Asiatic	Munda	South Munda	17		18	12	24	10	12	14	14	10	12	19	16		20	11												Chaubey, et al. 2011
ORI81	India	Orissa	Gadaba	Austro-Asiatic	Munda	South Munda	17		18	12	24	10	12	14	14	10	12	19	16		20	11												Chaubey, et al. 2011
ORI82	India	Orissa	Gadaba	Austro-Asiatic	Munda	South Munda	17		18	12	24	10	12	14	14	10	12	19	16		20	11												Chaubey, et al. 2011
ORI83	India	Orissa	Gadaba	Austro-Asiatic	Munda	South Munda	17		18	12	24	10	12	14	14	10	13	19	16		20	11												Chaubey, et al. 2011
ORI84	India	Orissa	Gadaba	Austro-Asiatic	Munda	South Munda	15		17	14	24	10	12	13	15	10	11	18	16		21	12												Chaubey, et al. 2011
ORI85	India	Orissa	Gadaba	Austro-Asiatic	Munda	South Munda	14		17	14	24	10	12	14	14	10	12	18	16		21	11												Chaubey, et al. 2011
ORI86	India	Orissa	Gadaba	Austro-Asiatic	Munda	South Munda	14		17	14	24	10	12	12	15	10	12	18	16		21	11												Chaubey, et al. 2011
ORI87	India	Orissa	Gadaba	Austro-Asiatic	Munda	South Munda	15		18	13	25	10	12	13	14	11	11	19	16		22	12												Chaubey, et al. 2011
Z136	India	Orissa	Baiga	Austro-Asiatic	Munda	South Munda	15		16	13	25	10	13	14	16	10	11	18	16		22	11												Chaubey, et al. 2011
Z138	India	Orissa	Baiga	Austro-Asiatic	Munda	South Munda	15		16	13	25	10	13	14	16	10	12	18	16		22	11												Chaubey, et al. 2011
Z139	India	Orissa	Baiga	Austro-Asiatic	Munda	South Munda	15		15	12	25	10	12	13	14	10	12	17	17		21	11												Chaubey, et al. 2011
Z140	India	Orissa	Baiga	Austro-Asiatic	Munda	South Munda	15		16	13	25	10	13	13	14	10	12	18	17		22	11												Chaubey, et al. 2011
Z144	India	Orissa	Baiga	Austro-Asiatic	Munda	South Munda	15		16	13	25	10	13	14	14	10	12	18	16		22	11												Chaubey, et al. 2011
Z145	India	Orissa	Baiga	Austro-Asiatic	Munda	South Munda	15		16	13	25	10	12	12	14	10	12	19	17		20	11												Chaubey, et al. 2011
Z147	India	Orissa	Baiga	Austro-Asiatic	Munda	South Munda	15		16	12	25	10	13	12	14	10	12	18	16		21	11												Chaubey, et al. 2011
Z148	India	Orissa	Baiga	Austro-Asiatic	Munda	South Munda	15		16	14	25	10	13	12	16	10	12	18	16		22	11												Chaubey, et al. 2011
Z322	India	Madhya-Pradesh	Mawasi	Austro-Asiatic	Munda	North-Munda	15		16	13	25	10	13	14	14	10	12	18	16		21	11												Chaubey, et al. 2011
Z323	India	Madhya-Pradesh	Mawasi	Austro-Asiatic	Munda	North-Munda	15		16	13	25	9	13	14	14	10	12	18	17		20	11												Chaubey, et al. 2011
Z324	India	Madhya-Pradesh	Mawasi	Austro-Asiatic	Munda	North-Munda	15		16	14	25	10	13	14	14	10	13	18	17		21	11												Chaubey, et al. 2011
Z325	India	Madhya-Pradesh	Mawasi	Austro-Asiatic	Munda	North-Munda	15		16	13	25	9	13	14	14	10	13	18	17		21	11												Chaubey, et al. 2011
Z327	India	Madhya-Pradesh	Mawasi	Austro-Asiatic	Munda	North-Munda	15		16	14	25	10	13	14	15	11	13	19	17		22	11												Chaubey, et al. 2011
Z329	India	Madhya-Pradesh	Mawasi	Austro-Asiatic	Munda	North-Munda	15		16	13	25	10	13	14	14	10	13	18	16		21	11												Chaubey, et al. 2011
Z330	India	Madhya-Pradesh	Mawasi	Austro-Asiatic	Munda	North-Munda	15		16	13	25	10	13	14	14	10	13	18	16		21	11												Chaubey, et al. 2011
Z331	India	Madhya-Pradesh	Mawasi	Austro-Asiatic	Munda	North-Munda	15		16	13	25	10	13	14	14	10	13	18	16		21	11												Chaubey, et al. 2011
Z332	India	Madhya-Pradesh	Mawasi	Austro-Asiatic	Munda	North-Munda	15		16	13	25	10	13	14	14	10	13	18	16		21	11												Chaubey, et al. 2011
KHL1	India	Meghalaya	Khasi	Austro-Asiatic	Mon-Khmer	Khasi-Khmuic	15		16	12	24	10	14	12	15	11	12	20	18		21	12												Chaubey, et al. 2011
KHL10	India	Meghalaya	Khasi	Austro-Asiatic	Mon-Khmer	Khasi-Khmuic	15		16	12	24	10	14	12	15	11	12	20	18		21	12												Chaubey, et al. 2011
KHL11	India	Meghalaya	Khasi	Austro-Asiatic	Mon-Khmer	Khasi-Khmuic	15		16	12	24	10	14	12	15	11	12	20	18		21	12												Chaubey, et al. 2011
KHL3	India	Meghalaya	Khasi	Austro-Asiatic	Mon-Khmer	Khasi-Khmuic	15		16	13	23	10	12	12	14	11	12	19	17		21	11												Chaubey, et al. 2011
KHP8	India	Meghalaya	Khasi	Austro-Asiatic	Mon-Khmer	Khasi-Khmuic	15		17	13	23	10	12	13	15	10	11	19	17		21	11												Chaubey, et al. 2011
KHP9	India	Meghalaya	Khasi	Austro-Asiatic	Mon-Khmer	Khasi-Khmuic	15		16	12	25	10	12	13	14	11	12	18	17		21	11												Chaubey, et al. 2011
GA17	India	Meghalaya	Garo	Austro-Asiatic	Bodo-Naga-Kachin	Bodo	14		16	13	25	11	13	14	14	10	11	19	17		21	11												Chaubey, et al. 2011
GA19	India	Meghalaya	Garo	Austro-Asiatic	Bodo-Naga-Kachin	Bodo	14		16	13	25	10	13	14	14	10	11	19	17		21	11												Chaubey, et al. 2011
GA20	India	Meghalaya	Garo	Austro-Asiatic	Bodo-Naga-Kachin	Bodo	15		16	13	25	11	13	14	14	10	12	18	17		21	11												Chaubey, et al. 2011
GA21	India	Meghalaya	Garo	Austro-Asiatic	Bodo-Naga-Kachin	Bodo	14		16	13	25	11	13	14	14	10	12	18	15		21	12												Chaubey, et al. 2011
GA22	India	Meghalaya	Garo	Austro-Asiatic	Bodo-Naga-Kachin	Bodo	14		16	13	25	11	13	14	14	10	12	18	15		21	12												Chaubey, et al. 2011
GA23	India	Meghalaya	Garo	Austro-Asiatic	Bodo-Naga-Kachin	Bodo	14		16	13	25	11	13	14	14	10	12	18	15		21	12												Chaubey, et al. 2011
H1	India	Nicobar Island	Shompen	Austro-Asiatic	Shompen		15		16	12	25	10	12	14	13	10	11	21	10		22	10												Chaubey, et al. 2011
H2	India	Nicobar Island	Shompen	Austro-Asiatic	Shompen		15		17	12	25	9	12	14	13	10	11	20	16		22	10												Chaubey, et al. 2011
H3	India	Nicobar Island	Shompen	Austro-Asiatic	Shompen		15		17	12	25	9	12	14	13	10	11	20	16		22	10												Chaubey, et al. 2011
H4	India	Nicobar Island	Shompen	Austro-Asiatic	Shompen		15		17	12	25	9	13	14	13	10	11	20	16		22	10												Chaubey, et al. 2011
H5	India	Nicobar Island	Shompen	Austro-Asiatic	Shompen		15		17	12	25	11	12	14	13	10	11	20	16		22	10												Chaubey, et al. 2011
H6	India	Nicobar Island	Shompen	Austro-Asiatic	Shompen		15		17	12	25	11	12	14	13	10	11	20	16		22	10												Chaubey, et al. 2011
H7	India	Nicobar Island	Shompen	Austro-Asiatic	Shompen		15		17	12	25	11	12	14	13	10	11	20	16		22	10												Chaubey, et al. 2011
H8	India	Nicobar Island	Shompen	Austro-Asiatic	Shompen		15		17	12	25	11	13	14	13	10	11	20	16		22	10												Chaubey, et al. 2011
H9	India	Nicobar Island	Shompen	Austro-Asiatic	Shompen		15		17	12	25	10	12	14	13	10	11	20	16		22	10												Chaubey, et al. 2011
H10	India	Nicobar Island	Shompen	Austro-Asiatic	Shompen		15		17	13	25	11	12	14	13	10	12	20	16		22	10												Chaubey, et al. 2011
Nic1	India	Nicobar Island	Nicobarese	Austro-Asiatic	Khasi-Aslian	Mon-Khmer	14		14	13	25	11	14	14	14	10	14	18	18		21	11												Chaubey, et al. 2011
Nic13	India	Nicobar Island	Nicobarese	Austro-Asiatic	Khasi-Aslian	Mon-Khmer	15		15	14	24	11	13	14	14	10	12	19	15		21	11												Chaubey, et al. 2011
Nic14	India	Nicobar Island	Nicobarese	Austro-Asiatic	Khasi-Aslian	Mon-Khmer	14		14	13	25	11	14	14	14	10	14	18	18		21	11												Chaubey, et al. 2011
Nic15	India	Nicobar Island	Nicobarese	Austro-Asiatic	Khasi-Aslian	Mon-Khmer	15		15	13	25	11	10	14	14	10	13	18	15		21	11												Chaubey, et al. 2011
Nic18	India	Nicobar Island	Nicobarese	Austro-Asiatic	Khasi-Aslian	Mon-Khmer	15		15	14	25	11	13	14	14	10	12	19	16		21	11												Chaubey, et al. 2011
Nic19	India	Nicobar Island	Nicobarese	Austro-Asiatic	Khasi-Aslian	Mon-Khmer	15		16	13	25	11	13	14	14	10	12	18	16		21	11												Chaubey, et al. 2011
Nic24	India	Nicobar Island	Nicobarese	Austro-Asiatic	Khasi-Aslian	Mon-Khmer	15		15	13	25	11	10	14	14	10	14	18	15		21	11												Chaubey, et al. 2011
Nic4	India	Nicobar Island	Nicobarese	Austro-Asiatic	Khasi-Aslian	Mon-Khmer	15		15	13	25	10	13	15	14	10	12	18	16		23	11												Chaubey, et al. 2011
Nic5	India	Nicobar Island	Nicobarese	Austro-Asiatic	Khasi-Aslian	Mon-Khmer	15		15	14	25	11	13	14	14	10	12	19	16		21	11												Chaubey, et al. 2011
Nic6	India	Nicobar Island	Nicobarese	Austro-Asiatic	Khasi-Aslian	Mon-Khmer	15		15	14	25	11	13	14	14	10	12	19	16		21	11												Chaubey, et al. 2011
Nic11	India	Nicobar Island	Nicobarese	Austro-Asiatic	Khasi-Aslian	Mon-Khmer	14		14	13	25	11	14	14	14	10	14	18	17		21	11												Chaubey, et al. 2011
Ch331	India	Nicobar Island	Nicobarese	Austro-Asiatic	Khasi-Aslian	Mon-Khmer	17		15	13	24	10	13	14	14	10	12	18	17		23	11												Chaubey, et al. 2011
kd1-02	India		kdr	Dravidian			17	12	13	16	25	11	13	14			11															9		Sengupta, et al. 2006
kd1-06	India		kdr	Dravidian			15	12	14	16	25	11	13	14			12															10		Sengupta, et al. 2006
kd1-16	India		kdr	Dravidian			15	12	13	16	25	11	13	13			11															10		Sengupta, et al. 2006
kd1-18	India		kdr	Dravidian			15	12	14	14	25	11	13	14			12															9		Sengupta, et al. 2006
kd1-19	India		kdr	Dravidian			15	12	13	16	25	11	13	13			11															10		Sengupta, et al. 2006
kd1-27	India		kdr	Dravidian			15	12	13	16	25	11	13	14			14															9		Sengupta, et al. 2006
kd1-32	India		kdr	Dravidian			15	12	13	17	25	11	13	14			12															8		Sengupta, et al. 2006
kd1-36	India		kdr	Dravidian			14	12	13	16	25	11	13	13			11															10		Sengupta, et al. 2006
kd1-37	India		kdr	Dravidian			15	12	13	17	25	11	13	14			12															8		Sengupta, et al. 2006
kd1-40	India		kdr	Dravidian			15	12	13	16	25	11	13	13			11															10		Sengupta, et al. 2006
kd1-46	India		kdr	Dravidian			15	12	13	17	25	11	13	14			12															8		Sengupta, et al. 2006
kd1-50	India		kdr	Dravidian			15	12	13	15	25	10	13	14			12															9		Sengupta, et al. 2006
kd1-51	India		kdr	Dravidian			15	12	13	16	25	11	13	13			11															10		Sengupta, et al. 2006
kr2-01	India		krd	Dravidian			15	12	13	16	25	10	13	14			12															9		Sengupta, et al. 2006
kr2-02	India		krd	Dravidian			15	12	13	16	25	11	13	14			13															9		Sengupta, et al. 2006
kr2-03	India		krd	Dravidian			15	12	13	16	25	11	13	14			12															9		Sengupta, et al. 2006
kr2-04	India		krd	Dravidian			15	12	13	16	26	10	13	14			11															9		Sengupta, et al. 2006
kr2-06	India		krd	Dravidian			15	12	13	16	25	10	13	14			13															9		Sengupta, et al. 2006
kr2-08	India		krd	Dravidian			15	13	15	16	25	11	13	14			12															9		Sengupta, et al. 2006
kr2-09	India		krd	Dravidian			15	12	13	16	26	10	13	13			13															9		Sengupta, et al. 2006
kr2-12	India		krd	Dravidian			15	12	15	16	25	10	13	12			12															9		Sengupta, et al. 2006
kr2-13	India		krd	Dravidian			15	12	13	16	25	10	13	13			13															9		Sengupta, et al. 2006
kr2-14	India		krd	Dravidian			15	12	13	16	25	11	13	14			12															10		Sengupta, et al. 2006
kr2-15	India		krd	Dravidian			15	12	14	16	25	10	13	14			13															9		Sengupta, et al. 2006
kr2-18	India		krd	Dravidian			15	12	13	16	25	11	13	14			12															9		Sengupta, et al. 2006
kr2-21	India		krd	Dravidian			15	12	13	16	25	11	13	14			12															9		Sengupta, et al. 2006
kr2-23	India		krd	Dravidian			15	12	13	16	25	10	13	14			12															9		Sengupta, et al. 2006
kr2-24	India		krd	Dravidian			15	12	13	16	25	10	13	14			12															9		Sengupta, et al. 2006
kr2-27	India		krd	Dravidian			15	12	14	16	25	10	13	14			13															9		Sengupta, et al. 2006
kr2-33	India		krd	Dravidian			15	12	13	16	25	11	13	14			13															9		Sengupta, et al. 2006
kr2-40	India		krd	Dravidian			15	12	13	16	25	11	13	14			13															9		Sengupta, et al. 2006
kr2-41	India		krd	Dravidian			15	12	13	16	25	11	13	14			13															9		Sengupta, et al. 2006
kr2-43	India		krd	Dravidian			15	12	13	16	25	10	13	14			12															9		Sengupta, et al. 2006
Flores025	Indonesia	Flores	Flores	Austronesian			16	12	13	15	24	10	13	14			12							15	15		11							Karafet, et al. 2010
Flores026	Indonesia	Flores	Flores	Austronesian			16	12	13	15	24	10	13	14			12							15	15		11							Karafet, et al. 2010
Flores034	Indonesia	Flores	Flores	Austronesian			15	12	13	17	25	11	13	14			11							15	19		11							Karafet, et al. 2010
Flores139	Indonesia	Flores	Flores	Austronesian			16	12	13	15	25	11	13	14			12							15	18		11							Karafet, et al. 2010
Flores234	Indonesia	Flores	Flores	Austronesian			16	12	14	15	25	11	13	14			12							15	20		11							Karafet, et al. 2010
Flores236	Indonesia	Flores	Flores	Austronesian			15	12	13	16	24	10	13	15			12							14	20		11							Karafet, et al. 2010
Flores273	Indonesia	Flores	Flores	Austronesian			16	13	14	16	25	11	13	14			12							15	20		11							Karafet, et al. 2010
Flores275	Indonesia	Flores	Flores	Austronesian			15	12	13	16	24	11	13	15			11							14	19		11							Karafet, et al. 2010
Flores289	Indonesia	Flores	Flores	Austronesian			15	12	13	17	21	11	13	12			11							11	16		11							Karafet, et al. 2010
Flores304	Indonesia	Flores	Flores	Austronesian			16	12	14	15	25	11	13	14			12							15	20		11							Karafet, et al. 2010
Flores325	Indonesia	Flores	Flores	Austronesian			15	12	13	17	26	11	13	14			11							14	22		11							Karafet, et al. 2010
Flores337	Indonesia	Flores	Flores	Austronesian			15	12	13	17	25	11	13	14			11							14	22		11							Karafet, et al. 2010
Flores339	Indonesia	Flores	Flores	Austronesian			15	12	13	17	25	11	13	14			11							14	22		11							Karafet, et al. 2010
Flores340	Indonesia	Flores	Flores	Austronesian			15	12	13	17	26	11	13	14			11							14	22		11							Karafet, et al. 2010
Flores344	Indonesia	Flores	Flores	Austronesian			15	12	13	17	26	11	13	14			11							14	22		11							Karafet, et al. 2010
Flores351	Indonesia	Flores	Flores	Austronesian			15	12	13	17	24	11	13	13			11							14	20		11							Karafet, et al. 2010
Flores352	Indonesia	Flores	Flores	Austronesian			15	12	13	16	26	11	13	14			11							14	23		11							Karafet, et al. 2010
Flores353	Indonesia	Flores	Flores	Austronesian			15	12	13	17	26	11	13	14			11							14	22		11							Karafet, et al. 2010
Sulawesi05	Indonesia	Sulawesi	Sulawesi	Austronesian			15	12	13	16	25	11	13	14			13							15	20		11							Karafet, et al. 2010
Sulawesi06	Indonesia	Sulawesi	Sulawesi	Austronesian			15	12	13	16	25	11	13	13			13							15	20		11							Karafet, et al. 2010
Sulawesi20	Indonesia	Sulawesi	Sulawesi	Austronesian			15	12	13	15	25	10	13	14			13							15	20		11							Karafet, et al. 2010
Sulawesi21	Indonesia	Sulawesi	Sulawesi	Austronesian			15	12	13	18	25	11	13	14			12							15	19		11							Karafet, et al. 2010
Sulawesi28	Indonesia	Sulawesi	Sulawesi	Austronesian			15	12	13	17	25	10	13	14			12							16	19		11							Karafet, et al. 2010
Sulawesi30	Indonesia	Sulawesi	Sulawesi	Austronesian			15	12	12	16	25	11	13	14			13							15	15		11							Karafet, et al. 2010
Sulawesi53	Indonesia	Sulawesi	Sulawesi	Austronesian			15	12	13	18	25	11	13	14			12							15	19		11							Karafet, et al. 2010
Sumba097	Indonesia	Sumba	Sumba	Austronesian			16	12	13	15	25	10	13	15			13							13	13		11							Karafet, et al. 2010
Ja113	Indonesia		Java	Austronesian	Malayo-Polynesian		15		17	13	24	11	13	14	14	10	12	17	16		21	11												Chaubey, et al. 2011
Ja119	Indonesia		Java	Austronesian	Malayo-Polynesian		15		15	13	25	10	13	14	14	10	12	18	17		21	11												Chaubey, et al. 2011
Ja213	Indonesia		Java	Austronesian	Malayo-Polynesian		15		16	13	24	10	13	13	14	10	12	18	16		21	11												Chaubey, et al. 2011
Ja216	Indonesia		Java	Austronesian	Malayo-Polynesian		15		16	13	24	10	13	14	14	10	12	18	17		21	11												Chaubey, et al. 2011
Ja219	Indonesia		Java	Austronesian	Malayo-Polynesian		16		16	13	25	10	13	14	14	10	12	18	16		21	11												Chaubey, et al. 2011
Ja221	Indonesia		Java	Austronesian	Malayo-Polynesian		15		17	13	25	11	13	14	14	10	13	18	16		21	11												Chaubey, et al. 2011
Ja224	Indonesia		Java	Austronesian	Malayo-Polynesian		15		17	13	25	11	13	14	14	10	13	18	17		23	11												Chaubey, et al. 2011
Ja225	Indonesia		Java	Austronesian	Malayo-Polynesian		15		17	13	26	11	13	13	14	10	12	18	16		21	11												Chaubey, et al. 2011
Ja230	Indonesia		Java	Austronesian	Malayo-Polynesian		15		16	14	24	10	13	14	14	10	13	18	17		21	11												Chaubey, et al. 2011
Ja231	Indonesia		Java	Austronesian	Malayo-Polynesian		15		16	13	25	11	13	14	14	10	13	18	15		23	11												Chaubey, et al. 2011
Ja303	Indonesia		Java	Austronesian	Malayo-Polynesian		15		16	13	25	9	13	14	14	10	11	18	17		23	11												Chaubey, et al. 2011
Ja319	Indonesia		Java	Austronesian	Malayo-Polynesian		16		16	13	25	10	13	14	14	10	12	18	19		23	11												Chaubey, et al. 2011
Ja321	Indonesia		Java	Austronesian	Malayo-Polynesian		15		16	13	25	11	13	15	14	10	12	18	16		21	11												Chaubey, et al. 2011
Ja330	Indonesia		Java	Austronesian	Malayo-Polynesian		15		16	13	25	11	13	14	14	10	11	18	17		23	11												Chaubey, et al. 2011
Ja333	Indonesia		Java	Austronesian	Malayo-Polynesian		16		16	13	25	11	13	14	14	10	14	18	19		22	11												Chaubey, et al. 2011
Ja410	Indonesia		Java	Austronesian	Malayo-Polynesian		15		17	13	25	11	13	13	14	10	12	18	16		21	11												Chaubey, et al. 2011
Ja418	Indonesia		Java	Austronesian	Malayo-Polynesian		15		17	14	25	11	13	13	14	10	13	17	17		23	11												Chaubey, et al. 2011
Ja420	Indonesia		Java	Austronesian	Malayo-Polynesian		15		17	13	24	10	13	13	14	10	12	18	17		21	11												Chaubey, et al. 2011
Ja421	Indonesia		Java	Austronesian	Malayo-Polynesian		15		17	13	24	11	13	14	14	10	14	17	15		21	11												Chaubey, et al. 2011
Ja422	Indonesia		Java	Austronesian	Malayo-Polynesian		15		16	13	25	11	13	14	14	10	12	18	17		21	11												Chaubey, et al. 2011
Ja430	Indonesia		Java	Austronesian	Malayo-Polynesian		15		16	13	24	10	13	14	14	10	12	17	18		21	11												Chaubey, et al. 2011
Ja431	Indonesia		Java	Austronesian	Malayo-Polynesian		15		16	13	24	10	13	14	14	10	12	18	19		22	11												Chaubey, et al. 2011
Sum102	Indonesia		Sumatra	Austronesian	Malayo-Polynesian		15		17	13	24	11	15	13	14	10	13	18	16		22	11												Chaubey, et al. 2011
Sum103	Indonesia		Sumatra	Austronesian	Malayo-Polynesian		15		15	13	25	10	13	14	14	10	12	18	15		23	11												Chaubey, et al. 2011
Sum11	Indonesia		Sumatra	Austronesian	Malayo-Polynesian		16		16	13	25	11	13	14	14	10	11	18	18		21	11												Chaubey, et al. 2011
Sum73	Indonesia		Sumatra	Austronesian	Malayo-Polynesian		15		17	13	24	11	13	14	14	10	12	18	16		22	11												Chaubey, et al. 2011
Sum76	Indonesia		Sumatra	Austronesian	Malayo-Polynesian		15		16	13	25	10	14	14	14	10	12	18	16		21	11												Chaubey, et al. 2011
Sum83	Indonesia		Sumatra	Austronesian	Malayo-Polynesian		15		17	13	24	11	13	14	14	10	11	18	16		20	11												Chaubey, et al. 2011
ALO69	Indonesia		Alor	Austronesian	Austronesian		15		16	12	24	10	13	14	15	10	13	19	13		21	12												Chaubey, et al. 2011
bjm1	Indonesia		Banjarmasin	Austronesian	Austronesian		15		17	13	24	10	13	15	14	10	12	18	16		21	11												Chaubey, et al. 2011
BJM10	Indonesia		Banjarmasin	Austronesian	Austronesian		13		16	13	24	10	15	14	14	10	13	18	16		22	11												Chaubey, et al. 2011
BJM38	Indonesia		Banjarmasin	Austronesian	Austronesian		16		16	14	23	11	14	14	14	11	11	18	15		20	12												Chaubey, et al. 2011
BJM42	Indonesia		Banjarmasin	Austronesian	Austronesian		16		16	13	25	11	13	14	14	10	12	21	18		24	12												Chaubey, et al. 2011
BJM53	Indonesia		Banjarmasin	Austronesian	Austronesian		15		17	14	24	11	13	14	14	10	12	16	16		21	12												Chaubey, et al. 2011
BJM54	Indonesia		Banjarmasin	Austronesian	Austronesian		15		17	12	24	11	13	14	14	11	14	21	18		23	12												Chaubey, et al. 2011
bjm6	Indonesia		Banjarmasin	Austronesian	Austronesian		15		16	13	25	11	13	14	14	10	12	15	18		19	11												Chaubey, et al. 2011
BJM76	Indonesia		Banjarmasin	Austronesian	Austronesian		15		16	13	25	11	13	14	14	10	11	19	16		20	13												Chaubey, et al. 2011
BJM77	Indonesia		Banjarmasin	Austronesian	Austronesian		15		17	13	25	10	13	14	14	10	13	18	16		22	11												Chaubey, et al. 2011
MTR103	Indonesia		Mataran	Austronesian	Malayo-Polynesian		15		16	13	24	11	13	14	14	10	12	18	16		21	11												Chaubey, et al. 2011
MTR134	Indonesia		Mataran	Austronesian	Malayo-Polynesian		15		17	13	25	10	13	14	14	11	12	18	16		21	11												Chaubey, et al. 2011
mtr136	Indonesia		Mataran	Austronesian	Malayo-Polynesian		15		16	13	26	11	13	14	14	10	12	18	18		21	11												Chaubey, et al. 2011
MTR147	Indonesia		Mataran	Austronesian	Malayo-Polynesian		16		15	13	24	10	13	14	14	10	12	18	16		22	10												Chaubey, et al. 2011
mtr148	Indonesia		Mataran	Austronesian	Malayo-Polynesian		15		17	13	25	10	13	13	14	10	12	18	16		21	11												Chaubey, et al. 2011
mtr23	Indonesia		Mataran	Austronesian	Malayo-Polynesian		15		16	13	25	10	13	14	14	12	12	18	16		21	11												Chaubey, et al. 2011
MTR26	Indonesia		Mataran	Austronesian	Malayo-Polynesian		15		17	13	25	10	13	13	14	11	12	18	16		21	11												Chaubey, et al. 2011
MTR28	Indonesia		Mataran	Austronesian	Malayo-Polynesian		15		15	13	25	10	13	14	15	10	12	18	16		22	11												Chaubey, et al. 2011
mtr34	Indonesia		Mataran	Austronesian	Malayo-Polynesian		15		16	13	25	11	13	14	14	10	12	18	16		21	11												Chaubey, et al. 2011
MTR5	Indonesia		Mataran	Austronesian	Malayo-Polynesian		15		16	13	25	11	13	14	14	10	13	18	16		22	12												Chaubey, et al. 2011
mtr52	Indonesia		Mataran	Austronesian	Malayo-Polynesian		16		17	13	25	10	13	14	14	10	12	18	17		25	11												Chaubey, et al. 2011
MTR76	Indonesia		Mataran	Austronesian	Malayo-Polynesian		15		16	13	24	11	13	15	14	10	11	18	17		23	11												Chaubey, et al. 2011
MTR77	Indonesia		Mataran	Austronesian	Malayo-Polynesian		14		16	13	25	11	13	14	14	10	12	18	17		21	11												Chaubey, et al. 2011
mtr82	Indonesia		Mataran	Austronesian	Malayo-Polynesian		16		15	14	25	11	13	15	14	10	12	18	20		22	10												Chaubey, et al. 2011
MTR85	Indonesia		Mataran	Austronesian	Malayo-Polynesian		15		16	13	25	10	13	14	14	10	12	18	16		23	12												Chaubey, et al. 2011
mtr96	Indonesia		Mataran	Austronesian	Malayo-Polynesian		15		16	13	24	11	13	14	14	10	12	19	16		22	11												Chaubey, et al. 2011
mtr99	Indonesia		Mataran	Austronesian	Malayo-Polynesian		15		17	13	25	10	13	13	14	11	12	18	16		21	11												Chaubey, et al. 2011
PAL1	Indonesia		Palu	Austronesian	Malayo-Polynesian		16		17	13	26	11	13	14	14	10	13	18	16		24	11												Chaubey, et al. 2011
PAL107	Indonesia		Palu	Austronesian	Malayo-Polynesian		15		15	13	24	11	13	14	14	10	12	18	16		21	11												Chaubey, et al. 2011
PAL108	Indonesia		Palu	Austronesian	Malayo-Polynesian		15		16	12	25	11	13	14	14	9	12	18	16		21	11												Chaubey, et al. 2011
PAL14	Indonesia		Palu	Austronesian	Malayo-Polynesian		15		16	13	26	11	13	14	14	10	12	18	18		20	11												Chaubey, et al. 2011
PAL7	Indonesia		Palu	Austronesian	Malayo-Polynesian		15		16	12	25	10	13	14	14	10	13	15	18		22	12												Chaubey, et al. 2011
PKB106	Indonesia		Pekambaru	Austronesian	Malayo-Polynesian		15		17	13	24	10	13	14	14	10	12	18	17		21	11												Chaubey, et al. 2011
PKB110	Indonesia		Pekambaru	Austronesian	Malayo-Polynesian		15		16	13	25	9	14	14	14	10	12	18	17		22	11												Chaubey, et al. 2011
PKB116	Indonesia		Pekambaru	Austronesian	Malayo-Polynesian		15		15	13	24	10	13	14	14	10	11	18	16		21	11												Chaubey, et al. 2011
PKB14	Indonesia		Pekambaru	Austronesian	Malayo-Polynesian		17		16	14	25	10	13	15	14	10	11	19	16		21	10												Chaubey, et al. 2011
PKB18	Indonesia		Pekambaru	Austronesian	Malayo-Polynesian		15		16	13	25	11	13	15	14	10	12	18	17		22	11												Chaubey, et al. 2011
PKB3	Indonesia		Pekambaru	Austronesian	Malayo-Polynesian		16		18	14	24	10	13	13	14	10	11	19	17		23	10												Chaubey, et al. 2011
PKB4	Indonesia		Pekambaru	Austronesian	Malayo-Polynesian		16		16	14	24	10	13	14	14	10	11	18	16		21	11												Chaubey, et al. 2011
PKB6	Indonesia		Pekambaru	Austronesian	Malayo-Polynesian		15		18	13	24	10	14	14	14	10	11	18	16		21	11												Chaubey, et al. 2011
TOR113	Indonesia		Toraja	Austronesian	Malayo-Polynesian		15		16	14	25	11	13	14	14	10	10	18	16		21	10												Chaubey, et al. 2011
TOR56	Indonesia		Toraja	Austronesian	Malayo-Polynesian		15		17	13	25	11	13	14	14	10	10	18	16		21	10												Chaubey, et al. 2011
TOR81	Indonesia		Toraja	Austronesian	Malayo-Polynesian		15		16	13	25	10	13	14	14	10	12	18	16		21	11												Chaubey, et al. 2011
TOR82	Indonesia		Toraja	Austronesian	Malayo-Polynesian		15		17	13	25	10	13	14	14	10	14	18	16		21	11												Chaubey, et al. 2011
TOR86	Indonesia		Toraja	Austronesian	Malayo-Polynesian		15		17	13	25	11	13	14	14	10	10	18	16		21	10												Chaubey, et al. 2011
TOR88	Indonesia		Toraja	Austronesian	Malayo-Polynesian		16		15	13	25	11	13	14	14	10	12	18	16		22	11												Chaubey, et al. 2011
TOR89	Indonesia		Toraja	Austronesian	Malayo-Polynesian		15		16	13	25	10	13	14	14	10	12	18	16		21	11												Chaubey, et al. 2011
TOR91	Indonesia		Toraja	Austronesian	Malayo-Polynesian		15		17	13	25	11	13	14	14	10	11	18	15		22	11												Chaubey, et al. 2011
MED17	Indonesia		I1	Austronesian				12	13		25	11	13	14									15											Li, et al. 2008b
MED42	Indonesia		I1	Austronesian				12	13		?	11	13	13									15											Li, et al. 2008b
TGR45	Indonesia		I10	Austronesian				12	13		23	10	13	13									15											Li, et al. 2008b
TGR48	Indonesia		I10	Austronesian				12	13		23	10	13	13									15											Li, et al. 2008b
TGR56	Indonesia		I10	Austronesian				12	13		24	10	13	14									15											Li, et al. 2008b
TGR60	Indonesia		I10	Austronesian				12	13		26	10	13	14									15											Li, et al. 2008b
BAL27	Indonesia		I11	Austronesian				13	13		25	10	13	14									15											Li, et al. 2008b
BAL28	Indonesia		I11	Austronesian				12	13		25	11	14	14									15											Li, et al. 2008b
BAL30	Indonesia		I11	Austronesian				12	13		25	11	13	13									15											Li, et al. 2008b
BAL31	Indonesia		I11	Austronesian				12	13		25	12	13	14									15											Li, et al. 2008b
TOR56	Indonesia		I13	Austronesian				12	13		25	11	13	14									15											Li, et al. 2008b
TOR81	Indonesia		I13	Austronesian				12	13		25	10	13	14									15											Li, et al. 2008b
TOR82	Indonesia		I13	Austronesian				12	13		25	10	13	14									15											Li, et al. 2008b
TOR86	Indonesia		I13	Austronesian				12	13		25	11	13	14									15											Li, et al. 2008b
TOR88	Indonesia		I13	Austronesian				14	13		25	11	13	14									16											Li, et al. 2008b
MAK79	Indonesia		I14	Austronesian				12	13		25	11	12	13									15											Li, et al. 2008b
MND07	Indonesia		I15	Austronesian				12	14		24	10	13	14									15											Li, et al. 2008b
PAL14	Indonesia		I16	Austronesian				12	13		26	11	13	14									15											Li, et al. 2008b
MTR05	Indonesia		I17	Austronesian				12	13		25	11	?	14									?											Li, et al. 2008b
MTR23	Indonesia		I17	Austronesian				12	12		25	10	12	13									14											Li, et al. 2008b
MTR34	Indonesia		I17	Austronesian				12	13		23	11	15	13									17											Li, et al. 2008b
MTR52	Indonesia		I17	Austronesian				12	13		25	10	13	14									14											Li, et al. 2008b
BGK14	Indonesia		I2	Austronesian				12	13		25	10	13	13									15											Li, et al. 2008b
BGK65	Indonesia		I2	Austronesian				12	13		25	10	13	14									15											Li, et al. 2008b
BGK86	Indonesia		I2	Austronesian				12	13		24	11	13	14									15											Li, et al. 2008b
PKB82	Indonesia		I3	Austronesian				12	13		25	10	14	14									15											Li, et al. 2008b
PAD47	Indonesia		I4	Austronesian				12	13		25	12	14	14									15											Li, et al. 2008b
PAD48	Indonesia		I4	Austronesian				?	14		24	11	?	?									?											Li, et al. 2008b
PLB303	Indonesia		I5	Austronesian				12	13		24	11	13	14									15											Li, et al. 2008b
PLB329	Indonesia		I5	Austronesian				12	13		22	11	13	14									16											Li, et al. 2008b
DYK02	Indonesia		I7	Austronesian				13	13		24	10	13	14									15											Li, et al. 2008b
Sd02	Indonesia		I8	Austronesian				12	13		26	10	13	13									15											Li, et al. 2008b
Sd05	Indonesia		I8	Austronesian				12	13		25	11	13	14									16											Li, et al. 2008b
Sd11	Indonesia		I8	Austronesian				12	13		26	12	13	12									15											Li, et al. 2008b
Sd16	Indonesia		I8	Austronesian				12	13		25	11	13	14									15											Li, et al. 2008b
JAW66	Indonesia		I9	Austronesian				13	13		24	10	13	14									15											Li, et al. 2008b
JAW80	Indonesia		I9	Austronesian				12	13		25	11	13	13									15											Li, et al. 2008b
DYK24	Indonesia		I7	Austronesian				13	13		25	11	13	15									15											Li, et al. 2008b
Bali002	Indonesia		Bali	Austronesian			15	12	13	17	25	11	13	14			11							16	18		11							Karafet, et al. 2010
Bali003	Indonesia		Bali	Austronesian			15	12	13	15	25	10	13	13			12							15	18		11							Karafet, et al. 2010
Bali004	Indonesia		Bali	Austronesian			15	12	13	16	25	10	13	14			12							15	20		11							Karafet, et al. 2010
Bali005	Indonesia		Bali	Austronesian			15	12	13	16	25	11	13	14			12							14	20		11							Karafet, et al. 2010
Bali006	Indonesia		Bali	Austronesian			15	12	13	16	25	10	13	14			12							15	18		11							Karafet, et al. 2010
Bali007	Indonesia		Bali	Austronesian			15	12	13	16	25	11	13	14			11							16	18		11							Karafet, et al. 2010
Bali008	Indonesia		Bali	Austronesian			15	12	13	17	25	11	13	14			11							16	18		11							Karafet, et al. 2010
Bali009	Indonesia		Bali	Austronesian			15	12	13	16	25	10	13	13			12							15	18		11							Karafet, et al. 2010
Bali010	Indonesia		Bali	Austronesian			15	12	13	16	25	10	14	14			12							15	19		11							Karafet, et al. 2010
Bali011	Indonesia		Bali	Austronesian			15	12	13	16	25	10	14	14			12							15	19		11							Karafet, et al. 2010
Bali012	Indonesia		Bali	Austronesian			15	12	13	16	25	10	13	14			12							15	18		11							Karafet, et al. 2010
Bali013	Indonesia		Bali	Austronesian			15	12	13	16	25	10	14	14			12							15	19		11							Karafet, et al. 2010
Bali014	Indonesia		Bali	Austronesian			15	12	13	16	25	10	13	14			12							15	18		11							Karafet, et al. 2010
Bali015	Indonesia		Bali	Austronesian			15	12	13	16	25	10	13	14			12							15	18		11							Karafet, et al. 2010
Bali016	Indonesia		Bali	Austronesian			15	12	13	16	25	10	14	14			12							15	19		11							Karafet, et al. 2010
Bali017	Indonesia		Bali	Austronesian			15	12	13	16	25	10	13	14			12							15	18		11							Karafet, et al. 2010
Bali018	Indonesia		Bali	Austronesian			15	12	13	16	25	10	14	14			12							15	19		11							Karafet, et al. 2010
Bali019	Indonesia		Bali	Austronesian			16	12	13	17	25	11	13	14			13							14	19		11							Karafet, et al. 2010
Bali020	Indonesia		Bali	Austronesian			15	12	13	16	25	10	13	14			12							15	20		11							Karafet, et al. 2010
Bali021	Indonesia		Bali	Austronesian			15	12	13	16	25	11	13	14			12							14	20		11							Karafet, et al. 2010
Bali023	Indonesia		Bali	Austronesian			15	12	13	15	25	10	13	13			12							15	18		11							Karafet, et al. 2010
Bali024	Indonesia		Bali	Austronesian			15	12	13	15	25	10	13	13			12							15	18		11							Karafet, et al. 2010
Bali025	Indonesia		Bali	Austronesian			15	12	13	16	25	10	13	14			12							15	15		11							Karafet, et al. 2010
Bali028	Indonesia		Bali	Austronesian			15	12	14	16	24	10	13	14			11							15	16		11							Karafet, et al. 2010
Bali029	Indonesia		Bali	Austronesian			15	12	13	15	25	10	13	13			12							15	18		11							Karafet, et al. 2010
Bali031	Indonesia		Bali	Austronesian			15	12	14	15	25	10	13	14			12							15	19		11							Karafet, et al. 2010
Bali033	Indonesia		Bali	Austronesian			15	12	13	16	25	11	13	13			12							16	17		11							Karafet, et al. 2010
Bali037	Indonesia		Bali	Austronesian			15	12	14	16	24	10	13	14			11							15	16		11							Karafet, et al. 2010
Bali040	Indonesia		Bali	Austronesian			15	12	12	16	26	10	13	14			12							14	19		11							Karafet, et al. 2010
Bali041	Indonesia		Bali	Austronesian			15	12	13	16	25	11	13	14			12							14	20		11							Karafet, et al. 2010
Bali042	Indonesia		Bali	Austronesian			15	12	14	16	24	10	13	14			11							15	16		11							Karafet, et al. 2010
Bali043	Indonesia		Bali	Austronesian			15	12	13	17	25	11	13	14			12							15	15		11							Karafet, et al. 2010
Bali044	Indonesia		Bali	Austronesian			16	12	13	15	24	10	13	14			11							14	19		11							Karafet, et al. 2010
Bali047	Indonesia		Bali	Austronesian			15	12	13	16	25	10	14	14			12							15	19		11							Karafet, et al. 2010
Bali048	Indonesia		Bali	Austronesian			15	12	13	15	24	10	13	14			13							15	19		11							Karafet, et al. 2010
Bali050	Indonesia		Bali	Austronesian			16	12	13	15	24	10	13	14			11							14	19		11							Karafet, et al. 2010
Bali052	Indonesia		Bali	Austronesian			15	12	13	16	25	10	14	14			12							15	19		11							Karafet, et al. 2010
Bali053	Indonesia		Bali	Austronesian			15	12	13	16	25	10	14	14			12							14	19		11							Karafet, et al. 2010
Bali055	Indonesia		Bali	Austronesian			15	12	12	16	25	11	13	14			13							13	19		11							Karafet, et al. 2010
Bali056	Indonesia		Bali	Austronesian			15	12	13	16	25	10	14	14			12							15	19		11							Karafet, et al. 2010
Bali057	Indonesia		Bali	Austronesian			15	12	13	16	25	10	14	14			12							15	19		11							Karafet, et al. 2010
Bali058	Indonesia		Bali	Austronesian			16	12	13	15	23	10	13	14			12							16	20		11							Karafet, et al. 2010
Bali061	Indonesia		Bali	Austronesian			15	12	13	16	25	10	13	14			12							14	20		11							Karafet, et al. 2010
Bali062	Indonesia		Bali	Austronesian			15	12	12	16	25	11	13	14			14							13	19		11							Karafet, et al. 2010
Bali063	Indonesia		Bali	Austronesian			15	12	13	15	24	10	13	14			12							13	18		11							Karafet, et al. 2010
Bali064	Indonesia		Bali	Austronesian			15	12	12	16	26	10	13	14			12							14	18		11							Karafet, et al. 2010
Bali065	Indonesia		Bali	Austronesian			15	12	13	16	25	11	13	14			12							15	16		11							Karafet, et al. 2010
Bali066	Indonesia		Bali	Austronesian			15	12	13	16	25	10	13	14			12							14	20		11							Karafet, et al. 2010
Bali070	Indonesia		Bali	Austronesian			15	12	13	16	25	10	14	14			12							15	19		11							Karafet, et al. 2010
Bali074	Indonesia		Bali	Austronesian			16	12	13	15	23	10	13	14			12							16	20		11							Karafet, et al. 2010
Bali075	Indonesia		Bali	Austronesian			15	12	13	16	25	10	14	14			12							15	19		11							Karafet, et al. 2010
Bali076	Indonesia		Bali	Austronesian			15	12	13	16	25	10	13	14			12							16	19		11							Karafet, et al. 2010
Bali078	Indonesia		Bali	Austronesian			16	12	13	15	24	10	13	14			11							14	19		11							Karafet, et al. 2010
Bali080	Indonesia		Bali	Austronesian			15	12	13	15	24	10	13	14			13							15	19		11							Karafet, et al. 2010
Bali081	Indonesia		Bali	Austronesian			15	12	13	16	25	10	14	14			12							15	18		11							Karafet, et al. 2010
Bali086	Indonesia		Bali	Austronesian			15	12	13	16	25	10	13	14			12							15	18		11							Karafet, et al. 2010
Bali087	Indonesia		Bali	Austronesian			15	12	13	16	25	10	13	14			12							15	18		11							Karafet, et al. 2010
Bali089	Indonesia		Bali	Austronesian			14	12	13	16	25	10	13	14			12							15	18		11							Karafet, et al. 2010
Bali091	Indonesia		Bali	Austronesian			15	12	13	16	25	11	13	13			12							16	17		11							Karafet, et al. 2010
Bali094	Indonesia		Bali	Austronesian			15	12	13	16	25	10	14	14			12							15	19		11							Karafet, et al. 2010
Bali095	Indonesia		Bali	Austronesian			15	12	13	16	25	10	13	14			12							15	18		11							Karafet, et al. 2010
Bali096	Indonesia		Bali	Austronesian			15	12	13	16	25	11	13	14			12							14	20		11							Karafet, et al. 2010
Bali097	Indonesia		Bali	Austronesian			15	12	13	16	25	10	13	14			12							15	18		11							Karafet, et al. 2010
Bali098	Indonesia		Bali	Austronesian			15	12	13	16	25	10	13	14			12							15	18		11							Karafet, et al. 2010
Bali099	Indonesia		Bali	Austronesian			15	12	13	16	25	11	13	13			12							16	17		11							Karafet, et al. 2010
Bali100	Indonesia		Bali	Austronesian			15	12	12	16	25	10	13	14			12							15	19		11							Karafet, et al. 2010
Bali101	Indonesia		Bali	Austronesian			15	12	13	16	25	11	13	13			12							16	17		11							Karafet, et al. 2010
Bali103	Indonesia		Bali	Austronesian			15	12	13	16	25	11	13	14			12							15	19		11							Karafet, et al. 2010
Bali104	Indonesia		Bali	Austronesian			15	12	13	16	25	11	13	14			12							15	19		11							Karafet, et al. 2010
Bali108	Indonesia		Bali	Austronesian			15	12	14	16	24	10	13	14			11							15	16		11							Karafet, et al. 2010
Bali109	Indonesia		Bali	Austronesian			15	12	13	16	25	11	13	14			12							15	19		11							Karafet, et al. 2010
Bali110	Indonesia		Bali	Austronesian			15	12	13	16	25	11	14	14			12							19	19		11							Karafet, et al. 2010
Bali112	Indonesia		Bali	Austronesian			16	12	13	15	23	11	13	14			12							16	20		11							Karafet, et al. 2010
Bali116	Indonesia		Bali	Austronesian			15	12	14	16	25	10	13	14			12							15	19		11							Karafet, et al. 2010
Bali121	Indonesia		Bali	Austronesian			16	12	13	15	23	11	13	14			12							16	20		11							Karafet, et al. 2010
Bali123	Indonesia		Bali	Austronesian			15	12	13	17	25	11	13	13			12							15	18		11							Karafet, et al. 2010
Bali124	Indonesia		Bali	Austronesian			15	12	14	16	24	10	13	14			11							15	17		11							Karafet, et al. 2010
Bali128	Indonesia		Bali	Austronesian			15	12	14	16	25	11	13	14			12							15	15		11							Karafet, et al. 2010
Bali132	Indonesia		Bali	Austronesian			15	12	13	16	24	10	13	14			11							15	17		11							Karafet, et al. 2010
Bali136	Indonesia		Bali	Austronesian			15	12	13	16	25	10	13	14			12							16	20		11							Karafet, et al. 2010
Bali137	Indonesia		Bali	Austronesian			15	12	14	16	24	10	13	14			11							15	17		11							Karafet, et al. 2010
Bali141	Indonesia		Bali	Austronesian			15	12	13	16	24	10	13	14			11							15	21		11							Karafet, et al. 2010
Bali142	Indonesia		Bali	Austronesian			15	12	13	16	24	10	13	14			11							15	21		11							Karafet, et al. 2010
Bali143	Indonesia		Bali	Austronesian			15	12	14	16	24	10	13	14			11							15	20		11							Karafet, et al. 2010
Bali146	Indonesia		Bali	Austronesian			16	12	13	16	25	10	13	13			12							15	20		11							Karafet, et al. 2010
Bali149	Indonesia		Bali	Austronesian			15	12	13	17	24	11	13	14			12							15	15		11							Karafet, et al. 2010
Bali151	Indonesia		Bali	Austronesian			15	12	12	16	25	11	13	14			13							16	20		11							Karafet, et al. 2010
Bali153	Indonesia		Bali	Austronesian			15	12	13	16	25	10	13	14			12							16	20		11							Karafet, et al. 2010
Bali155	Indonesia		Bali	Austronesian			15	12	14	16	25	11	13	14			12							15	15		11							Karafet, et al. 2010
Bali156	Indonesia		Bali	Austronesian			15	12	13	16	25	10	13	14			12							16	20		11							Karafet, et al. 2010
Bali157	Indonesia		Bali	Austronesian			15	12	14	16	24	10	13	14			12							15	20		11							Karafet, et al. 2010
Bali158	Indonesia		Bali	Austronesian			15	12	13	16	25	11	13	13			12							15	18		11							Karafet, et al. 2010
Bali159	Indonesia		Bali	Austronesian			15	12	14	16	25	10	13	15			12							15	19		11							Karafet, et al. 2010
Bali160	Indonesia		Bali	Austronesian			15	12	13	17	25	11	13	14			12							15	19		11							Karafet, et al. 2010
Bali161	Indonesia		Bali	Austronesian			15	12	14	16	25	10	13	14			12							15	19		11							Karafet, et al. 2010
Bali163	Indonesia		Bali	Austronesian			15	12	13	16	25	11	13	13			12							15	19		11							Karafet, et al. 2010
Bali167	Indonesia		Bali	Austronesian			15	12	13	16	25	11	13	14			12							15	18		11							Karafet, et al. 2010
Bali168	Indonesia		Bali	Austronesian			15	12	14	16	25	10	13	14			12							15	19		11							Karafet, et al. 2010
Bali169	Indonesia		Bali	Austronesian			15	12	13	16	25	11	13	13			12							15	19		11							Karafet, et al. 2010
Bali173	Indonesia		Bali	Austronesian			15	12	13	16	25	11	13	14			12							15	19		11							Karafet, et al. 2010
Bali174	Indonesia		Bali	Austronesian			15	12	13	16	25	11	13	14			12							15	19		11							Karafet, et al. 2010
Bali176	Indonesia		Bali	Austronesian			15	12	13	16	25	11	13	13			12							15	19		11							Karafet, et al. 2010
Bali177	Indonesia		Bali	Austronesian			15	12	13	16	25	11	13	14			12							16	19		11							Karafet, et al. 2010
Bali179	Indonesia		Bali	Austronesian			15	12	13	16	25	11	13	14			12							15	19		11							Karafet, et al. 2010
Bali180	Indonesia		Bali	Austronesian			15	12	14	16	25	10	13	14			11							15	19		11							Karafet, et al. 2010
Bali181	Indonesia		Bali	Austronesian			15	12	13	16	25	11	13	14			12							16	20		11							Karafet, et al. 2010
Bali182	Indonesia		Bali	Austronesian			15	12	13	16	25	11	13	15			12							15	20		11							Karafet, et al. 2010
Bali183	Indonesia		Bali	Austronesian			15	12	13	16	25	10	13	13			12							15	19		11							Karafet, et al. 2010
Bali184	Indonesia		Bali	Austronesian			15	12	13	17	25	11	14	14			12							19	19		11							Karafet, et al. 2010
Bali185	Indonesia		Bali	Austronesian			15	12	13	17	25	11	14	14			12							19	19		11							Karafet, et al. 2010
Bali186	Indonesia		Bali	Austronesian			15	12	13	16	25	11	13	14			12							15	18		11							Karafet, et al. 2010
Bali187	Indonesia		Bali	Austronesian			15	12	13	17	25	11	13	13			12							15	18		11							Karafet, et al. 2010
Bali188	Indonesia		Bali	Austronesian			15	12	14	16	24	10	13	14			11							15	19		11							Karafet, et al. 2010
Bali189	Indonesia		Bali	Austronesian			15	12	13	17	25	11	13	13			12							15	18		11							Karafet, et al. 2010
Bali190	Indonesia		Bali	Austronesian			15	12	13	16	25	11	13	13			12							15	19		11							Karafet, et al. 2010
Bali191	Indonesia		Bali	Austronesian			15	13	13	16	25	11	13	13			12							15	18		11							Karafet, et al. 2010
Bali192	Indonesia		Bali	Austronesian			15	12	13	16	25	10	13	13			12							15	19		11							Karafet, et al. 2010
Bali193	Indonesia		Bali	Austronesian			15	12	13	16	25	11	13	13			12							15	18		11							Karafet, et al. 2010
Bali194	Indonesia		Bali	Austronesian			15	12	13	16	25	11	13	13			12							14	19		11							Karafet, et al. 2010
Bali195	Indonesia		Bali	Austronesian			15	12	13	17	25	11	13	13			12							15	18		11							Karafet, et al. 2010
Bali196	Indonesia		Bali	Austronesian			15	12	13	16	25	11	13	14			11							15	18		11							Karafet, et al. 2010
Bali197	Indonesia		Bali	Austronesian			15	12	13	17	25	11	13	13			12							15	18		11							Karafet, et al. 2010
Bali198	Indonesia		Bali	Austronesian			15	12	13	15	24	10	13	14			11							15	21		11							Karafet, et al. 2010
Bali199	Indonesia		Bali	Austronesian			15	12	13	17	25	11	13	13			12							15	18		11							Karafet, et al. 2010
Bali200	Indonesia		Bali	Austronesian			15	12	13	16	25	12	13	14			13							16	20		11							Karafet, et al. 2010
Bali201	Indonesia		Bali	Austronesian			15	12	13	16	25	11	13	14			12							16	20		11							Karafet, et al. 2010
Bali202	Indonesia		Bali	Austronesian			15	12	13	16	25	11	13	13			12							15	18		11							Karafet, et al. 2010
Bali203	Indonesia		Bali	Austronesian			15	12	13	16	25	11	13	13			12							15	19		11							Karafet, et al. 2010
Bali204	Indonesia		Bali	Austronesian			15	12	15	16	25	10	13	14			12							15	19		11							Karafet, et al. 2010
Bali205	Indonesia		Bali	Austronesian			16	12	14	15	24	10	13	14			12							14	19		11							Karafet, et al. 2010
Bali207	Indonesia		Bali	Austronesian			15	12	14	16	24	10	13	14			11							15	16		11							Karafet, et al. 2010
Bali208	Indonesia		Bali	Austronesian			15	12	14	16	24	10	13	14			11							15	16		11							Karafet, et al. 2010
Bali209	Indonesia		Bali	Austronesian			15	12	13	16	25	11	13	13			12							15	19		11							Karafet, et al. 2010
Bali212	Indonesia		Bali	Austronesian			15	12	13	16	25	10	13	13			12							15	19		11							Karafet, et al. 2010
Bali213	Indonesia		Bali	Austronesian			15	12	13	16	25	11	13	13			12							15	19		11							Karafet, et al. 2010
Bali215	Indonesia		Bali	Austronesian			15	12	13	16	25	11	13	13			12							15	19		11							Karafet, et al. 2010
Bali217	Indonesia		Bali	Austronesian			15	12	13	16	25	11	13	14			12							15	19		11							Karafet, et al. 2010
Bali218	Indonesia		Bali	Austronesian			15	13	13	16	25	11	13	14			13							15	18		11							Karafet, et al. 2010
Bali219	Indonesia		Bali	Austronesian			15	12	13	16	25	10	13	13			12							15	19		11							Karafet, et al. 2010
Bali220	Indonesia		Bali	Austronesian			15	12	13	16	25	11	13	14			12							16	20		11							Karafet, et al. 2010
Bali223	Indonesia		Bali	Austronesian			15	13	13	16	25	11	13	14			13							15	18		11							Karafet, et al. 2010
Bali224	Indonesia		Bali	Austronesian			15	13	13	16	25	11	13	14			13							15	18		11							Karafet, et al. 2010
Bali229	Indonesia		Bali	Austronesian			15	13	13	16	25	10	13	14			12							16	20		11							Karafet, et al. 2010
Bali230	Indonesia		Bali	Austronesian			15	12	13	16	24	10	13	14			11							15	19		11							Karafet, et al. 2010
Bali231	Indonesia		Bali	Austronesian			15	12	14	16	24	10	13	14			11							15	19		11							Karafet, et al. 2010
Bali235	Indonesia		Bali	Austronesian			15	12	13	16	24	10	13	14			11							15	19		11							Karafet, et al. 2010
Bali243	Indonesia		Bali	Austronesian			15	12	13	15	23	10	13	14			12							16	20		11							Karafet, et al. 2010
Bali244	Indonesia		Bali	Austronesian			15	13	13	17	25	10	13	14			12							16	19		11							Karafet, et al. 2010
Bali245	Indonesia		Bali	Austronesian			15	12	14	16	24	10	13	14			11							15	19		11							Karafet, et al. 2010
Bali246	Indonesia		Bali	Austronesian			15	12	13	16	25	11	13	13			12							15	18		11							Karafet, et al. 2010
Bali247	Indonesia		Bali	Austronesian			14	12	13	17	25	10	13	14			12							15	21		11							Karafet, et al. 2010
Bali250	Indonesia		Bali	Austronesian			15	12	13	16	25	11	13	13			12							15	18		11							Karafet, et al. 2010
Bali252	Indonesia		Bali	Austronesian			15	12	13	16	25	11	13	14			11							15	18		11							Karafet, et al. 2010
Bali253	Indonesia		Bali	Austronesian			15	12	14	16	24	10	13	14			11							15	19		11							Karafet, et al. 2010
Bali254	Indonesia		Bali	Austronesian			14	12	13	17	25	10	13	14			12							15	21		11							Karafet, et al. 2010
Bali255	Indonesia		Bali	Austronesian			15	12	14	16	24	10	13	14			11							15	19		11							Karafet, et al. 2010
Bali256	Indonesia		Bali	Austronesian			15	12	14	16	24	10	13	14			11							15	20		11							Karafet, et al. 2010
Bali257	Indonesia		Bali	Austronesian			15	12	13	16	25	11	13	13			12							15	19		11							Karafet, et al. 2010
Bali258	Indonesia		Bali	Austronesian			15	12	13	16	25	11	14	13			12							15	18		11							Karafet, et al. 2010
Bali259	Indonesia		Bali	Austronesian			15	14	13	16	25	11	13	13			12							15	18		11							Karafet, et al. 2010
Bali261	Indonesia		Bali	Austronesian			15	12	13	16	25	11	13	13			12							15	18		11							Karafet, et al. 2010
Bali263	Indonesia		Bali	Austronesian			15	12	14	16	24	10	13	14			11							15	19		11							Karafet, et al. 2010
Bali266	Indonesia		Bali	Austronesian			16	12	13	15	23	10	13	14			12							16	20		11							Karafet, et al. 2010
Bali267	Indonesia		Bali	Austronesian			16	12	13	15	23	10	13	14			12							16	20		11							Karafet, et al. 2010
Bali268	Indonesia		Bali	Austronesian			15	12	13	17	25	11	14	13			12							15	20		11							Karafet, et al. 2010
Bali269	Indonesia		Bali	Austronesian			15	12	14	16	25	10	13	14			12							15	19		11							Karafet, et al. 2010
Bali270	Indonesia		Bali	Austronesian			15	12	14	16	24	10	13	14			11							15	19		11							Karafet, et al. 2010
Bali272	Indonesia		Bali	Austronesian			15	15	15	16	24	11	13	14			11							15	20		11							Karafet, et al. 2010
Bali274	Indonesia		Bali	Austronesian			15	12	13	15	24	10	13	14			12							14	16		11							Karafet, et al. 2010
Bali277	Indonesia		Bali	Austronesian			15	12	15	16	24	11	13	14			11							15	20		11							Karafet, et al. 2010
Bali278	Indonesia		Bali	Austronesian			15	12	13	15	24	10	13	14			12							14	16		11							Karafet, et al. 2010
Bali284	Indonesia		Bali	Austronesian			15	12	14	16	24	10	13	14			11							15	19		11							Karafet, et al. 2010
Bali285	Indonesia		Bali	Austronesian			15	12	14	16	24	10	13	14			11							15	19		11							Karafet, et al. 2010
Bali286	Indonesia		Bali	Austronesian			15	12	14	16	24	10	13	14			9							15	19		11							Karafet, et al. 2010
Bali287	Indonesia		Bali	Austronesian			15	12	14	17	25	11	13	13			9							15	21		11							Karafet, et al. 2010
Bali288	Indonesia		Bali	Austronesian			15	12	13	16	25	11	13	14			12							15	21		11							Karafet, et al. 2010
Bali289	Indonesia		Bali	Austronesian			15	12	13	16	25	11	13	14			12							15	22		11							Karafet, et al. 2010
Bali290	Indonesia		Bali	Austronesian			14	12	13	16	25	11	13	13			12							15	20		11							Karafet, et al. 2010
Bali291	Indonesia		Bali	Austronesian			15	12	14	16	24	10	13	14			11							15	19		11							Karafet, et al. 2010
Bali292	Indonesia		Bali	Austronesian			15	12	14	16	24	10	13	14			11							15	19		11							Karafet, et al. 2010
Bali293	Indonesia		Bali	Austronesian			16	12	13	16	25	10	13	14			12							16	20		11							Karafet, et al. 2010
Bali294	Indonesia		Bali	Austronesian			15	12	14	16	24	10	13	14			11							15	19		11							Karafet, et al. 2010
Bali295	Indonesia		Bali	Austronesian			15	12	13	17	24	10	13	14			12							15	19		11							Karafet, et al. 2010
Bali296	Indonesia		Bali	Austronesian			15	12	14	16	24	10	13	14			11							15	19		11							Karafet, et al. 2010
Bali297	Indonesia		Bali	Austronesian			15	12	14	16	24	10	13	14			11							15	19		11							Karafet, et al. 2010
Bali298	Indonesia		Bali	Austronesian			15	12	13	17	25	11	13	14			12							15	18		11							Karafet, et al. 2010
Bali299	Indonesia		Bali	Austronesian			15	12	13	16	24	11	13	14			13							15	22		11							Karafet, et al. 2010
Bali300	Indonesia		Bali	Austronesian			15	12	13	15	25	11	14	14			12							15	21		11							Karafet, et al. 2010
Bali301	Indonesia		Bali	Austronesian			15	12	13	16	25	11	13	14			12							15	22		11							Karafet, et al. 2010
Bali302	Indonesia		Bali	Austronesian			16	14	13	16	25	10	13	14			12							16	20		11							Karafet, et al. 2010
Bali303	Indonesia		Bali	Austronesian			15	12	13	16	24	10	13	14			12							15	20		11							Karafet, et al. 2010
Bali304	Indonesia		Bali	Austronesian			15	12	14	16	24	10	13	14			11							15	19		11							Karafet, et al. 2010
Bali306	Indonesia		Bali	Austronesian			15	12	13	16	25	11	13	14			13							15	19		11							Karafet, et al. 2010
Bali307	Indonesia		Bali	Austronesian			15	12	13	16	25	11	13	14			12							15	21		11							Karafet, et al. 2010
Bali308	Indonesia		Bali	Austronesian			15	12	13	16	24	10	13	14			12							15	20		11							Karafet, et al. 2010
Bali309	Indonesia		Bali	Austronesian			15	12	13	17	25	11	13	14			12							15	18		11							Karafet, et al. 2010
Bali310	Indonesia		Bali	Austronesian			15	12	14	17	25	11	13	13			9							15	21		11							Karafet, et al. 2010
Bali311	Indonesia		Bali	Austronesian			16	12	14	16	24	10	13	14			11							15	19		11							Karafet, et al. 2010
Bali313	Indonesia		Bali	Austronesian			15	12	13	16	25	10	13	14			14							15	19		11							Karafet, et al. 2010
Bali315	Indonesia		Bali	Austronesian			15	12	13	16	25	10	13	14			12							15	19		11							Karafet, et al. 2010
Bali316	Indonesia		Bali	Austronesian			15	12	13	16	25	10	13	14			13							17	21		11							Karafet, et al. 2010
Bali317	Indonesia		Bali	Austronesian			15	12	14	-14	24	10	13	14			11							15	19		11							Karafet, et al. 2010
Bali319	Indonesia		Bali	Austronesian			15	12	14	16	23	10	13	14			11							15	19		11							Karafet, et al. 2010
Bali320	Indonesia		Bali	Austronesian			15	12	14	16	24	10	13	14			11							15	19		11							Karafet, et al. 2010
Bali322	Indonesia		Bali	Austronesian			15	12	14	16	24	10	13	14			11							15	19		11							Karafet, et al. 2010
Bali323	Indonesia		Bali	Austronesian			15	12	13	16	25	10	13	14			14							15	19		11							Karafet, et al. 2010
Bali324	Indonesia		Bali	Austronesian			15	12	14	16	24	10	13	14			11							15	19		11							Karafet, et al. 2010
Bali325	Indonesia		Bali	Austronesian			15	12	13	16	25	11	13	13			12							15	20		11							Karafet, et al. 2010
Bali326	Indonesia		Bali	Austronesian			15	12	13	16	25	11	13	14			12							15	18		11							Karafet, et al. 2010
Bali327	Indonesia		Bali	Austronesian			16	12	15	16	25	11	13	14			11							16	21		11							Karafet, et al. 2010
Bali330	Indonesia		Bali	Austronesian			15	12	13	16	25	11	13	14			12							15	20		11							Karafet, et al. 2010
Bali332	Indonesia		Bali	Austronesian			15	12	14	16	24	10	13	14			11							17	18		11							Karafet, et al. 2010
Bali333	Indonesia		Bali	Austronesian			15	13	14	16	25	10	13	14			12							13	21		11							Karafet, et al. 2010
Bali340	Indonesia		Bali	Austronesian			16	12	13	16	25	10	13	13			12							15	19		11							Karafet, et al. 2010
Bali342	Indonesia		Bali	Austronesian			15	12	13	16	25	10	13	13			12							15	20		11							Karafet, et al. 2010
Bali343	Indonesia		Bali	Austronesian			15	12	13	15	25	10	13	14			13							15	19		11							Karafet, et al. 2010
Bali350	Indonesia		Bali	Austronesian			16	12	13	16	25	10	13	14			12							15	19		11							Karafet, et al. 2010
Bali353	Indonesia		Bali	Austronesian			15	12	13	18	25	11	13	13			12							15	20		11							Karafet, et al. 2010
Bali356	Indonesia		Bali	Austronesian			15	12	13	17	25	11	13	13			12							14	20		11							Karafet, et al. 2010
Bali357	Indonesia		Bali	Austronesian			15	12	13	17	25	11	13	13			12							14	20		11							Karafet, et al. 2010
Bali359	Indonesia		Bali	Austronesian			15	12	13	16	25	10	13	14			11							14	19		11							Karafet, et al. 2010
Bali362	Indonesia		Bali	Austronesian			15	12	13	17	24	11	8	14			11							16	19		11							Karafet, et al. 2010
Bali369	Indonesia		Bali	Austronesian			15	12	12	16	24	11	13	13			11							16	18		11							Karafet, et al. 2010
Bali371	Indonesia		Bali	Austronesian			15	12	13	16	25	10	13	13			12							15	18		11							Karafet, et al. 2010
Bali372	Indonesia		Bali	Austronesian			15	12	13	16	25	10	13	14			11							17	18		11							Karafet, et al. 2010
Bali373	Indonesia		Bali	Austronesian			15	12	13	15	24	11	13	15			12							16	19		11							Karafet, et al. 2010
Bali374	Indonesia		Bali	Austronesian			14	12	14	16	25	10	13	14			12							15	19		11							Karafet, et al. 2010
Bali375	Indonesia		Bali	Austronesian			16	12	13	15	24	11	13	14			11							14	19		11							Karafet, et al. 2010
Bali377	Indonesia		Bali	Austronesian			15	12	13	17	25	10	14	13			12							15	20		11							Karafet, et al. 2010
Bali382	Indonesia		Bali	Austronesian			15	12	13	17	25	11	13	14			11							15	19		11							Karafet, et al. 2010
Bali384	Indonesia		Bali	Austronesian			15	12	14	16	25	10	13	13			12							15	18		11							Karafet, et al. 2010
Bali386	Indonesia		Bali	Austronesian			15	12	13	16	25	11	13	14			12							15	20		11							Karafet, et al. 2010
Bali388	Indonesia		Bali	Austronesian			15	12	13	17	23	11	13	13			12							16	22		11							Karafet, et al. 2010
Bali389	Indonesia		Bali	Austronesian			15	12	13	16	25	10	13	14			12							15	19		11							Karafet, et al. 2010
Bali390	Indonesia		Bali	Austronesian			15	12	14	16	25	10	13	13			12							15	19		11							Karafet, et al. 2010
Bali391	Indonesia		Bali	Austronesian			15	12	14	16	25	10	13	14			12							15	19		11							Karafet, et al. 2010
Bali392	Indonesia		Bali	Austronesian			15	12	13	17	25	10	13	13			12							16	19		11							Karafet, et al. 2010
Bali394	Indonesia		Bali	Austronesian			15	12	13	17	25	10	13	13			13							15	19		11							Karafet, et al. 2010
Bali397	Indonesia		Bali	Austronesian			15	12	13	17	25	10	13	13			13							15	19		11							Karafet, et al. 2010
Bali398	Indonesia		Bali	Austronesian			15	12	13	16	24	10	13	14			12							16	21		11							Karafet, et al. 2010
Bali399	Indonesia		Bali	Austronesian			15	12	13	17	25	10	13	13			12							15	19		11							Karafet, et al. 2010
Bali400	Indonesia		Bali	Austronesian			15	12	14	15	24	11	13	14			12							15	16		11							Karafet, et al. 2010
Bali401	Indonesia		Bali	Austronesian			15	12	13	16	24	10	13	14			12							17	21		11							Karafet, et al. 2010
Bali402	Indonesia		Bali	Austronesian			15	12	13	17	24	10	13	13			12							15	17		11							Karafet, et al. 2010
Bali403	Indonesia		Bali	Austronesian			15	12	12	16	24	11	13	13			11							16	18		11							Karafet, et al. 2010
Bali407	Indonesia		Bali	Austronesian			15	13	13	15	25	10	13	14			12							16	21		11							Karafet, et al. 2010
Bali408	Indonesia		Bali	Austronesian			16	12	13	15	24	11	13	14			11							14	19		11							Karafet, et al. 2010
Bali410	Indonesia		Bali	Austronesian			15	13	13	16	25	10	13	14			11							14	19		11							Karafet, et al. 2010
Bali411	Indonesia		Bali	Austronesian			15	12	13	16	25	11	13	14			12							14	20		11							Karafet, et al. 2010
Bali412	Indonesia		Bali	Austronesian			15	12	14	16	25	10	13	14			12							15	19		11							Karafet, et al. 2010
Bali413	Indonesia		Bali	Austronesian			15	12	13	16	25	10	13	14			13							13	18		11							Karafet, et al. 2010
Bali414	Indonesia		Bali	Austronesian			15	13	13	16	24	11	13	14			12							15	17		11							Karafet, et al. 2010
Bali415	Indonesia		Bali	Austronesian			15	12	13	16	25	11	13	14			12							16	20		11							Karafet, et al. 2010
Bali417	Indonesia		Bali	Austronesian			15	12	14	16	25	11	13	13			12							15	20		11							Karafet, et al. 2010
Bali418	Indonesia		Bali	Austronesian			15	12	13	16	25	11	13	14			12							14	20		11							Karafet, et al. 2010
Bali419	Indonesia		Bali	Austronesian			15	12	12	17	25	10	13	14			11							16	22		11							Karafet, et al. 2010
Bali420	Indonesia		Bali	Austronesian			15	12	13	17	25	11	13	13			12							15	20		11							Karafet, et al. 2010
Bali421	Indonesia		Bali	Austronesian			15	14	13	16	24	10	13	14			12							15	21		11							Karafet, et al. 2010
Bali424	Indonesia		Bali	Austronesian			15	12	13	17	25	10	13	14			11							15	20		11							Karafet, et al. 2010
Bali428	Indonesia		Bali	Austronesian			15	12	13	17	25	10	13	14			11							15	19		11							Karafet, et al. 2010
Bali429	Indonesia		Bali	Austronesian			15	12	14	16	25	10	13	14			12							15	19		11							Karafet, et al. 2010
Bali431	Indonesia		Bali	Austronesian			15	12	13	16	25	10	13	14			11							14	19		11							Karafet, et al. 2010
Bali433	Indonesia		Bali	Austronesian			15	12	13	16	25	10	13	14			11							14	19		11							Karafet, et al. 2010
Bali435	Indonesia		Bali	Austronesian			15	12	13	15	24	10	14	14			12							15	19		11							Karafet, et al. 2010
Bali437	Indonesia		Bali	Austronesian			16	12	13	15	23	10	13	14			12							16	20		11							Karafet, et al. 2010
Bali441	Indonesia		Bali	Austronesian			15	12	13	16	25	11	13	13			12							15	18		11							Karafet, et al. 2010
Bali444	Indonesia		Bali	Austronesian			15	12	13	16	24	10	13	14			13							17	19		11							Karafet, et al. 2010
Bali445	Indonesia		Bali	Austronesian			15	15	13	16	25	11	13	13			12							15	18		11							Karafet, et al. 2010
Bali446	Indonesia		Bali	Austronesian			15	12	13	16	24	11	13	14			12							15	20		11							Karafet, et al. 2010
Bali449	Indonesia		Bali	Austronesian			15	12	13	16	25	10	13	14			11							14	19		11							Karafet, et al. 2010
Bali450	Indonesia		Bali	Austronesian			15	12	13	16	25	10	13	14			11							14	19		11							Karafet, et al. 2010
Bali452	Indonesia		Bali	Austronesian			15	12	13	16	25	10	13	14			12							14	20		11							Karafet, et al. 2010
Bali453	Indonesia		Bali	Austronesian			15	12	14	17	25	11	13	13			13							15	20		11							Karafet, et al. 2010
Bali457	Indonesia		Bali	Austronesian			15	12	13	17	24	11	13	13			12							15	19		11							Karafet, et al. 2010
Bali459	Indonesia		Bali	Austronesian			15	12	14	16	25	10	13	14			12							15	19		11							Karafet, et al. 2010
Bali461	Indonesia		Bali	Austronesian			15	12	13	16	25	10	13	13			12							16	20		11							Karafet, et al. 2010
Bali462	Indonesia		Bali	Austronesian			15	12	14	16	25	10	13	14			12							15	19		11							Karafet, et al. 2010
Bali464	Indonesia		Bali	Austronesian			15	12	13	16	25	11	13	13			12							15	20		11							Karafet, et al. 2010
Bali465	Indonesia		Bali	Austronesian			15	12	13	17	24	10	13	14			11							16	20		11							Karafet, et al. 2010
Bali466	Indonesia		Bali	Austronesian			15	12	13	16	25	11	13	13			12							15	21		11							Karafet, et al. 2010
Bali467	Indonesia		Bali	Austronesian			15	12	13	16	25	11	13	14			12							15	21		11							Karafet, et al. 2010
Bali469	Indonesia		Bali	Austronesian			14	12	15	16	25	10	13	14			12							15	18		11							Karafet, et al. 2010
Bali471	Indonesia		Bali	Austronesian			15	12	13	16	25	11	13	14			12							16	21		11							Karafet, et al. 2010
Bali473	Indonesia		Bali	Austronesian			15	14	14	16	25	10	13	14			12							15	18		11							Karafet, et al. 2010
Bali475	Indonesia		Bali	Austronesian			15	12	13	16	25	11	13	14			12							14	20		11							Karafet, et al. 2010
Bali478	Indonesia		Bali	Austronesian			15	12	14	16	25	11	14	14			12							16	20		11							Karafet, et al. 2010
Bali482	Indonesia		Bali	Austronesian			15	12	13	16	25	11	12	13			12							15	18		11							Karafet, et al. 2010
Bali483	Indonesia		Bali	Austronesian			15	12	13	16	25	10	13	14			13							15	21		11							Karafet, et al. 2010
Bali484	Indonesia		Bali	Austronesian			15	12	14	16	25	10	13	14			12							15	18		11							Karafet, et al. 2010
Bali486	Indonesia		Bali	Austronesian			15	12	13	16	25	11	13	14			12							15	21		11							Karafet, et al. 2010
Bali488	Indonesia		Bali	Austronesian			15	12	13	17	24	11	13	13			13							15	20		11							Karafet, et al. 2010
Bali490	Indonesia		Bali	Austronesian			15	12	13	16	25	11	13	13			12							15	19		11							Karafet, et al. 2010
Bali497	Indonesia		Bali	Austronesian			15	12	14	16	24	10	13	14			12							15	19		11							Karafet, et al. 2010
Bali498	Indonesia		Bali	Austronesian			15	12	13	17	25	11	13	13			12							15	20		11							Karafet, et al. 2010
Bali499	Indonesia		Bali	Austronesian			15	12	13	15	25	11	13	13			11							15	20		11							Karafet, et al. 2010
Bali501	Indonesia		Bali	Austronesian			16	13	14	16	24	10	13	14			11							15	19		11							Karafet, et al. 2010
Bali502	Indonesia		Bali	Austronesian			15	12	14	16	25	11	13	13			13							15	20		11							Karafet, et al. 2010
Bali503	Indonesia		Bali	Austronesian			16	12	14	16	24	10	14	14			13							15	19		11							Karafet, et al. 2010
Bali504	Indonesia		Bali	Austronesian			15	12	13	16	25	10	13	14			11							14	20		11							Karafet, et al. 2010
Bali510	Indonesia		Bali	Austronesian			15	12	14	17	25	10	13	14			13							15	19		11							Karafet, et al. 2010
Bali511	Indonesia		Bali	Austronesian			15	12	13	15	24	10	13	15			11							15	19		11							Karafet, et al. 2010
Bali513	Indonesia		Bali	Austronesian			15	12	13	16	24	10	13	15			11							15	19		11							Karafet, et al. 2010
Bali515	Indonesia		Bali	Austronesian			15	12	13	16	24	11	13	14			11							15	19		11							Karafet, et al. 2010
Bali518	Indonesia		Bali	Austronesian			15	12	13	17	25	11	13	13			12							15	19		11							Karafet, et al. 2010
Bali520	Indonesia		Bali	Austronesian			15	12	13	16	24	10	13	13			13							16	18		11							Karafet, et al. 2010
Bali521	Indonesia		Bali	Austronesian			15	12	13	16	25	11	13	14			12							15	17		11							Karafet, et al. 2010
Bali522	Indonesia		Bali	Austronesian			15	12	14	17	25	10	13	14			13							15	19		11							Karafet, et al. 2010
Bali523	Indonesia		Bali	Austronesian			15	12	13	15	24	11	13	14			12							14	19		11							Karafet, et al. 2010
Bali527	Indonesia		Bali	Austronesian			15	12	13	17	24	10	13	13			13							16	18		11							Karafet, et al. 2010
Bali528	Indonesia		Bali	Austronesian			15	12	13	17	25	11	13	13			12							15	20		11							Karafet, et al. 2010
Bali529	Indonesia		Bali	Austronesian			15	12	13	16	25	11	13	14			12							15	19		11							Karafet, et al. 2010
Bali530	Indonesia		Bali	Austronesian			15	12	13	17	24	10	13	13			12							16	18		11							Karafet, et al. 2010
Bali531	Indonesia		Bali	Austronesian			15	12	13	17	25	11	13	13			12							15	20		11							Karafet, et al. 2010
Bali535	Indonesia		Bali	Austronesian			15	12	13	17	25	11	14	14			12							13	20		11							Karafet, et al. 2010
Bali537	Indonesia		Bali	Austronesian			16	12	13	17	24	10	13	15			10							15	20		11							Karafet, et al. 2010
Bali538	Indonesia		Bali	Austronesian			15	12	13	17	25	11	13	14			12							15	20		11							Karafet, et al. 2010
Bali539	Indonesia		Bali	Austronesian			14	12	13	16	25	10	13	14			12							15	19		11							Karafet, et al. 2010
Bali540	Indonesia		Bali	Austronesian			15	12	13	17	25	11	13	13			12							15	19		11							Karafet, et al. 2010
Bali554	Indonesia		Bali	Austronesian			15	12	13	16	25	10	14	14			12							15	18		11							Karafet, et al. 2010
Bali556	Indonesia		Bali	Austronesian			15	12	13	15		10	13	14			12							16	20		11							Karafet, et al. 2010
Bali560	Indonesia		Bali	Austronesian			15	12	13	16	25	11	13	14			12							16	20		11							Karafet, et al. 2010
Bali561	Indonesia		Bali	Austronesian			15	12	13	16	25	11	13	14			12							16	20		11							Karafet, et al. 2010
Bali562	Indonesia		Bali	Austronesian			15	12	13	16	25	11	13	14			12							16	20		11							Karafet, et al. 2010
Bali563	Indonesia		Bali	Austronesian			15	12	13	18	24	11	14	14			12							16	20		11							Karafet, et al. 2010
Bali564	Indonesia		Bali	Austronesian			15	12	13	16	25	11	13	14			12							16	20		11							Karafet, et al. 2010
Bali565	Indonesia		Bali	Austronesian			15	12	13	16	24	10	13	14			12							16	20		11							Karafet, et al. 2010
Bali566	Indonesia		Bali	Austronesian			15	12	13	15	24	10	13	14			12							16	20		11							Karafet, et al. 2010
Bali569	Indonesia		Bali	Austronesian			15	12	12	16	25	10	13	14			14							14	19		11							Karafet, et al. 2010
Bali570	Indonesia		Bali	Austronesian			15	12	14	16	25	11	13	14			12							16	19		11							Karafet, et al. 2010
Bali571	Indonesia		Bali	Austronesian			15	12	14	16	25	10	13	14			12							15	20		11							Karafet, et al. 2010
Bali572	Indonesia		Bali	Austronesian			15	12	14	17	25	10	13	14			13							15	20		11							Karafet, et al. 2010
Bali573	Indonesia		Bali	Austronesian			15	12	13	17	25	11	13	14			12							15	21		11							Karafet, et al. 2010
Bali575	Indonesia		Bali	Austronesian			14	12	13	18	25	11	13	13			12							15	20		11							Karafet, et al. 2010
Bali576	Indonesia		Bali	Austronesian			15	12	13	17	26	11	13	13			12							15	20		11							Karafet, et al. 2010
Bali577	Indonesia		Bali	Austronesian			15	12	14	16	25	11	13	14			12							16	19		11							Karafet, et al. 2010
Bali578	Indonesia		Bali	Austronesian			15	12	13	16	25	10	13	13			12							15	18		11							Karafet, et al. 2010
Bali580	Indonesia		Bali	Austronesian			15	12	13	16	25	12	13	13			12							15	18		11							Karafet, et al. 2010
Bali581	Indonesia		Bali	Austronesian			16	12	14	16	24	10	13	14			11							15	19		11							Karafet, et al. 2010
Bali585	Indonesia		Bali	Austronesian			15	12	13	17	25	11	13	14			12							15	21		11							Karafet, et al. 2010
Bali586	Indonesia		Bali	Austronesian			14	12	13	18	25	11	13	13			12							15	20		11							Karafet, et al. 2010
Bali588	Indonesia		Bali	Austronesian			15	12	13	16	24	11	13	13			12							15	20		11							Karafet, et al. 2010
Bali589	Indonesia		Bali	Austronesian			15	12	13	16	25	11	13	13			12							15	19		11							Karafet, et al. 2010
Bali591	Indonesia		Bali	Austronesian			17	13	14	16	24	10	13	14			11							15	19		11							Karafet, et al. 2010
Bali592	Indonesia		Bali	Austronesian			15	12	13	16	25	11	13	13			12							15	18		11							Karafet, et al. 2010
Bali593	Indonesia		Bali	Austronesian			14	12	13	18	25	11	13	13			12							15	20		11							Karafet, et al. 2010
Bali595	Indonesia		Bali	Austronesian			15	12	13	15	25	11	13	14			12							16	20		11							Karafet, et al. 2010
Bali598	Indonesia		Bali	Austronesian			15	12	13	16	24	10	13	13			13							16	18		11							Karafet, et al. 2010
Bali599	Indonesia		Bali	Austronesian			15	12	13	17	25	11	13	14			12							21	21		11							Karafet, et al. 2010
Bali600	Indonesia		Bali	Austronesian			16	12	13	15	24	10	13	14			11							14	19		11							Karafet, et al. 2010
Bali602	Indonesia		Bali	Austronesian			15	12	14	16	24	10	13	14			11							15	19		11							Karafet, et al. 2010
Bali608	Indonesia		Bali	Austronesian			16	12	14	16	24	10	13	14			12							15	19		11							Karafet, et al. 2010
Bali610	Indonesia		Bali	Austronesian			15	12	13	15	25	11	13	14			12							16	20		11							Karafet, et al. 2010
Bali615	Indonesia		Bali	Austronesian			15	12	13	15	25	11	13	14			12							16	20		11							Karafet, et al. 2010
Bali616	Indonesia		Bali	Austronesian			16	13	13	15	24	10	13	14			11							14	19		11							Karafet, et al. 2010
Bali618	Indonesia		Bali	Austronesian			15	12	12	17	25	11	13	13			12							15	18		11							Karafet, et al. 2010
Bali622	Indonesia		Bali	Austronesian			15	12	13	16	24	10	13	13			13							16	18		11							Karafet, et al. 2010
Bali625	Indonesia		Bali	Austronesian			15	12	13	17	25	11	13	14			12							15	19		11							Karafet, et al. 2010
Bali627	Indonesia		Bali	Austronesian			15	12	13	16	25	11	13	14			11							15	20		11							Karafet, et al. 2010
Bali628	Indonesia		Bali	Austronesian			16	12	13	15	23	10	13	14			12							16	20		11							Karafet, et al. 2010
Bali629	Indonesia		Bali	Austronesian			15	12	13	17	25	11	13	14			12							15	19		11							Karafet, et al. 2010
Bali634	Indonesia		Bali	Austronesian			15	13	13	16	24	11	13	14			12							15	20		11							Karafet, et al. 2010
Borneo20	Indonesia		Borneo	Austronesian			15	12	13	16	25	11	13	14			12							15	19		11							Karafet, et al. 2010
Borneo23	Indonesia		Borneo	Austronesian			15	12	13	16	25	11	13	14			12							15	19		11							Karafet, et al. 2010
Borneo28	Indonesia		Borneo	Austronesian			16	12	14	15	24	11	13	14			13							15	20		11							Karafet, et al. 2010
Borneo29	Indonesia		Borneo	Austronesian			16	12	14	15	24	11	13	14			13							15	20		11							Karafet, et al. 2010
Borneo30	Indonesia		Borneo	Austronesian			16	12	14	15	24	11	13	14			12							15	20		11							Karafet, et al. 2010
Borneo37	Indonesia		Borneo	Austronesian			15	12	13	16	25	11	12	14			13							17	19		11							Karafet, et al. 2010
Borneo40	Indonesia		Borneo	Austronesian			15	13	13	17	24	11	13	14			12							15	20		11							Karafet, et al. 2010
Borneo53	Indonesia		Borneo	Austronesian			15	12	13	16	24	11	13	14			12							14	15		11							Karafet, et al. 2010
Borneo57	Indonesia		Borneo	Austronesian			15	12	13	18	24	11	14	14			13							16	20		11							Karafet, et al. 2010
Borneo58	Indonesia		Borneo	Austronesian			15	12	14	16	24	11	13	14			11							15	21		11							Karafet, et al. 2010
Borneo61	Indonesia		Borneo	Austronesian			15	12	14	16	24	11	13	14			11							15	21		11							Karafet, et al. 2010
Borneo63	Indonesia		Borneo	Austronesian			15	12	14	16	24	11	13	14			11							15	21		11							Karafet, et al. 2010
Borneo64	Indonesia		Borneo	Austronesian			16	12	14	15	24	11	13	14			13							15	20		11							Karafet, et al. 2010
Borneo73	Indonesia		Borneo	Austronesian			15	12	13	16	25	11	13	14			12							15	21		11							Karafet, et al. 2010
Borneo76	Indonesia		Borneo	Austronesian			15	12	13	16	25	11	13	14			12							15	21		11							Karafet, et al. 2010
Borneo77	Indonesia		Borneo	Austronesian			16	12	14	16	25	10	13	14			13							15	20		11							Karafet, et al. 2010
Borneo82	Indonesia		Borneo	Austronesian			16	12	14	16	24	11	13	14			13							16	20		11							Karafet, et al. 2010
Borneo83	Indonesia		Borneo	Austronesian			15	12	13	16	25	12	13	14			12							15	21		11							Karafet, et al. 2010
Java01	Indonesia		Java	Austronesian			16	12	13	17	24	10	13	14			10							15	20		11							Karafet, et al. 2010
Java04	Indonesia		Java	Austronesian			16	12	12	16	25	11	13	14			12							14	19		11							Karafet, et al. 2010
Java05	Indonesia		Java	Austronesian			16	12	13	16	25	10	13	14			11							15	15		11							Karafet, et al. 2010
Java07	Indonesia		Java	Austronesian			15	12	13	16	25	11	13	13			12							15	21		11							Karafet, et al. 2010
Java08	Indonesia		Java	Austronesian			15	12	13	16	25	11	13	13			12							15	21		11							Karafet, et al. 2010
Java09	Indonesia		Java	Austronesian			16	12	14	17	24	11	13	14			13							16	20		11							Karafet, et al. 2010
Java10	Indonesia		Java	Austronesian			16	12	14	17	24	11	13	14			13							16	20		11							Karafet, et al. 2010
Java12	Indonesia		Java	Austronesian			16	12	12	16	25	11	13	14			12							14	19		11							Karafet, et al. 2010
Java13	Indonesia		Java	Austronesian			15	12	13	16	25	11	13	14			13							15	19		11							Karafet, et al. 2010
Java14	Indonesia		Java	Austronesian			16	12	12	16	25	11	13	14			12							14	19		11							Karafet, et al. 2010
Java16	Indonesia		Java	Austronesian			16	12	12	16	25	11	13	14			12							14	19		11							Karafet, et al. 2010
Java18	Indonesia		Java	Austronesian			16	12	12	16	25	11	13	14			12							14	19		11							Karafet, et al. 2010
Java19	Indonesia		Java	Austronesian			16	12	12	16	25	11	13	14			12							14	19		11							Karafet, et al. 2010
Java22	Indonesia		Java	Austronesian			15	12	13	18	24	11	12	13			13							16	20		11							Karafet, et al. 2010
Java24	Indonesia		Java	Austronesian			14	11	13	17	25	11	13	13			13							16	19		11							Karafet, et al. 2010
Java25	Indonesia		Java	Austronesian			17	12	13	16	25	11	13	14			12							15	20		11							Karafet, et al. 2010
Java26	Indonesia		Java	Austronesian			14	11	13	17	25	11	13	13			13							16	19		11							Karafet, et al. 2010
Java29	Indonesia		Java	Austronesian			15	12	13	16	25	11	13	14			11							15	19		11							Karafet, et al. 2010
Java30	Indonesia		Java	Austronesian			15	12	13	15	25	10	13	14			11							15	20		11							Karafet, et al. 2010
Java33	Indonesia		Java	Austronesian			16	12	13	16	25	10	13	14			13							16	21		11							Karafet, et al. 2010
Java35	Indonesia		Java	Austronesian			16	12	12	16	25	11	13	14			12							14	19		11							Karafet, et al. 2010
Java42	Indonesia		Java	Austronesian			15	14	13	16	24	10	13	14			11							14	20		11							Karafet, et al. 2010
Java44	Indonesia		Java	Austronesian			15	12	13	16	25	10	14	14			13							15	20		11							Karafet, et al. 2010
Java47	Indonesia		Java	Austronesian			15	12	13	16	25	11	13	13			12							15	20		11							Karafet, et al. 2010
Java48	Indonesia		Java	Austronesian			16	12	13	16	25	10	13	13			11							16	19		11							Karafet, et al. 2010
Java49	Indonesia		Java	Austronesian			15	12	13	16	24	11	13	14			13							16	19		11							Karafet, et al. 2010
Java50	Indonesia		Java	Austronesian			15	12	13	16	25	10	13	14			12							15	21		11							Karafet, et al. 2010
Java51	Indonesia		Java	Austronesian			15	12	13	18	25	11	13	13			12							15	19		11							Karafet, et al. 2010
Java52	Indonesia		Java	Austronesian			15	12	13	15	24	10	13	14			12							17	22		11							Karafet, et al. 2010
Java59	Indonesia		Java	Austronesian			15	12	13	16	24	11	13	14			12							15	20		11							Karafet, et al. 2010
Sumatra25	Indonesia		Sumatra	Austronesian			15	12	13	16	25	11	13	14			12							15	21		11							Karafet, et al. 2010
Sumatra27	Indonesia		Sumatra	Austronesian			15	12	13	16	25	11	13	14			10							17	19		11							Karafet, et al. 2010
Sumatra30	Indonesia		Sumatra	Austronesian			15	12	13	18	24	10	14	14			12							15	19		11							Karafet, et al. 2010
Sumatra31	Indonesia		Sumatra	Austronesian			15	12	14	16	25	10	13	13			11							15	18		11							Karafet, et al. 2010
Sumatra34	Indonesia		Sumatra	Austronesian			15	12	13	16	25	11	13	14			12							17	20		11							Karafet, et al. 2010
Japanese	Japan			Altaic			15	12	13	16	24	10	13	14			14										11							Hammer, et al. 2006
Japanese	Japan			Altaic			15	12	12	17	25	10	13	15			12										11							Hammer, et al. 2006
Japanese	Japan			Altaic			15	12	14	16	25	10	13	14			12										11							Hammer, et al. 2006
Japanese	Japan			Altaic			15	12	14	17	24	11	13	14			12										11							Hammer, et al. 2006
Japanese	Japan			Altaic			16	12	14	17	24	10	11	14			12										11							Hammer, et al. 2006
HK129	Japan			Altaic			15	12	13	17	25	11	13	14	14	10	13							13	18			9	11	12			12	Nonaka, et al. 2007
EH130	Japan			Altaic			15	12	13	15	25	11	14	14	14	10	11							13	19			9	11	12			12	Nonaka, et al. 2007
Japanese1	Japan		Japanese	Altaic			15	12	9	17	25	10	13	15	8	10	12									11	11	9	11	12				Xue, et al. 2006
Japanese42	Japan		Japanese	Altaic			14	12	11	16	22	10	13	12	8	10	12									11	11	9	11	12				Xue, et al. 2006
LAO156	Laos		Hmong,Daw	Hmong-Mien	Hmong		15		13	16	24	10	13	14	14	11	11	18	18		20	10		13	18						16			Cai, et al. 2011
MWW16	Laos		Hmong,Daw	Hmong-Mien	Hmong		15		13	16	25	11	13	15	14	10	11	18	15		20	11		15	15						16			Cai, et al. 2011
MWW34	Laos		Hmong,Daw	Hmong-Mien	Hmong		15		13	16	23	11	13	14	14	10	11	18	18		24	10		13	20						15			Cai, et al. 2011
BRB02	Laos		Brau	Austro-Asiatic	Mon-Khmer	Bahnaric	15		13	18	24	10	13	15	14	11	11	18	17		20	10		17	17						15			Cai, et al. 2011
BRB03	Laos		Brau	Austro-Asiatic	Mon-Khmer	Bahnaric	15		14	16	24	11	12	14	14	10	12	18	16		21	11		19	19						16			Cai, et al. 2011
BRB04	Laos		Brau	Austro-Asiatic	Mon-Khmer	Bahnaric	15		13	16	26	11	13	14	14	10	13	18	16		21	11		20	20						15			Cai, et al. 2011
BRB05	Laos		Brau	Austro-Asiatic	Mon-Khmer	Bahnaric	15		12	16	25	11	13	14	14	10	12	18	16		22	11		15	18						16			Cai, et al. 2011
BRB08	Laos		Brau	Austro-Asiatic	Mon-Khmer	Bahnaric	15		12	16	25	11	13	14	14	10	12	18	16		22	11		15	18						16			Cai, et al. 2011
BRB10	Laos		Brau	Austro-Asiatic	Mon-Khmer	Bahnaric	15		12	16	25	11	13	14	14	10	12	18	16		22	11		15	18						16			Cai, et al. 2011
BRB12	Laos		Brau	Austro-Asiatic	Mon-Khmer	Bahnaric	15		13	17	26	10	13	14	14	10	12	17	16		22	11		17	17						15			Cai, et al. 2011
BRB24	Laos		Brau	Austro-Asiatic	Mon-Khmer	Bahnaric	15		12	16	25	11	13	14	14	10	12	18	16		22	11		15	18						16			Cai, et al. 2011
BRB27	Laos		Brau	Austro-Asiatic	Mon-Khmer	Bahnaric	15		13	16	24	11	13	14	14	10	13	18	17		21	11		15	20						17			Cai, et al. 2011
BRB28	Laos		Brau	Austro-Asiatic	Mon-Khmer	Bahnaric	15		13	16	25	11	13	14	14	10	13	18	16		21	11		15	19						16			Cai, et al. 2011
BRB29	Laos		Brau	Austro-Asiatic	Mon-Khmer	Bahnaric	15		13	17	25	11	13	14	14	10	13	18	17		21	10		15	22						15			Cai, et al. 2011
BRB37	Laos		Brau	Austro-Asiatic	Mon-Khmer	Bahnaric	15		13	17	26	10	13	14	14	10	12	17	16		22	11		17	17						15			Cai, et al. 2011
BRB40	Laos		Brau	Austro-Asiatic	Mon-Khmer	Bahnaric	15		14	16	24	11	12	14	14	10	12	18	16		21	11		15	19						16			Cai, et al. 2011
BRB41	Laos		Brau	Austro-Asiatic	Mon-Khmer	Bahnaric	15		12	16	25	11	13	14	14	10	12	18	16		22	11		18	18						16			Cai, et al. 2011
BRB42	Laos		Brau	Austro-Asiatic	Mon-Khmer	Bahnaric	15		13	16	25	11	13	14	14	10	13	18	16		21	11		15	19						16			Cai, et al. 2011
BRB43	Laos		Brau	Austro-Asiatic	Mon-Khmer	Bahnaric	15		13	16	25	11	13	14	14	10	13	18	16		21	11		15	19						16			Cai, et al. 2011
BRB44	Laos		Brau	Austro-Asiatic	Mon-Khmer	Bahnaric	15		13	18	24	10	13	15	14	10	11	18	16		20	10		14	17						15			Cai, et al. 2011
BRB47	Laos		Brau	Austro-Asiatic	Mon-Khmer	Bahnaric	15		14	16	24	11	12	14	14	10	12	18	16		21	11		15	19						16			Cai, et al. 2011
BRB48	Laos		Brau	Austro-Asiatic	Mon-Khmer	Bahnaric	15		13	16	26	11	13	14	14	10	13	18	16		21	11		20	20						16			Cai, et al. 2011
IRR01	Laos		Inh	Austro-Asiatic	Mon-Khmer	Bahnaric	16		13	15	23	11	13	14	14	10	12	18	16		22	11		19	19						15			Cai, et al. 2011
IRR02	Laos		Inh	Austro-Asiatic	Mon-Khmer	Bahnaric	15		14	16	25	10	13	14	14	11	11	18	17		21	11		15	15						15			Cai, et al. 2011
IRR03	Laos		Inh	Austro-Asiatic	Mon-Khmer	Bahnaric	15		14	18	24	11	13	14	14	10	12	18	16		21	11		19	19						16			Cai, et al. 2011
IRR04	Laos		Inh	Austro-Asiatic	Mon-Khmer	Bahnaric	15		13	16	26	10	13	13	14	10	12	19	15		22	11		15	20						14			Cai, et al. 2011
IRR05	Laos		Inh	Austro-Asiatic	Mon-Khmer	Bahnaric	15		13	16	25	11	13	14	14	10	12	19	16		21	11		15	19						14			Cai, et al. 2011
IRR08	Laos		Inh	Austro-Asiatic	Mon-Khmer	Bahnaric	15		14	18	24	11	13	14	14	10	12	18	16		21	12		15	19						16			Cai, et al. 2011
IRR11	Laos		Inh	Austro-Asiatic	Mon-Khmer	Bahnaric	15		14	16	25	10	13	14	14	11	11	18	17		21	11		15	19						15			Cai, et al. 2011
IRR12	Laos		Inh	Austro-Asiatic	Mon-Khmer	Bahnaric	16		13	15	23	11	13	14	14	10	12	18	16		22	11		15	19						15			Cai, et al. 2011
IRR13	Laos		Inh	Austro-Asiatic	Mon-Khmer	Bahnaric	16		13	14	23	11	13	14	14	10	12	18	16		22	11		15	19						15			Cai, et al. 2011
IRR14	Laos		Inh	Austro-Asiatic	Mon-Khmer	Bahnaric	15		14	16	25	10	13	11	14	11	14	18	17		21	11		15	19						15			Cai, et al. 2011
IRR15	Laos		Inh	Austro-Asiatic	Mon-Khmer	Bahnaric	15		14	16	25	10	13	11	14	11	10	18	17		21	11		15	19						15			Cai, et al. 2011
IRR16	Laos		Inh	Austro-Asiatic	Mon-Khmer	Bahnaric	15		14	18	24	11	13	14	14	10	12	18	16		21	11		19	19						16			Cai, et al. 2011
IRR18	Laos		Inh	Austro-Asiatic	Mon-Khmer	Bahnaric	16		13	15	23	10	13	14	14	10	12	18	16		22	11		15	19						15			Cai, et al. 2011
IRR19	Laos		Inh	Austro-Asiatic	Mon-Khmer	Bahnaric	16		13	15	23	11	13	14	14	10	12	18	16		22	11		15	19						15			Cai, et al. 2011
IRR21	Laos		Inh	Austro-Asiatic	Mon-Khmer	Bahnaric	15		13	16	25	11	13	14	14	10	12	19	16		21	11		15	19						14			Cai, et al. 2011
IRR22	Laos		Inh	Austro-Asiatic	Mon-Khmer	Bahnaric	15		14	18	24	11	13	14	14	10	12	18	16		21	11		15	19						16			Cai, et al. 2011
IRR23	Laos		Inh	Austro-Asiatic	Mon-Khmer	Bahnaric	15		14	18	24	11	13	14	14	10	12	18	16		21	11		19	19						16			Cai, et al. 2011
IRR24	Laos		Inh	Austro-Asiatic	Mon-Khmer	Bahnaric	15		13	16	25	11	13	14	14	10	12	19	15		20	11		15	20						14			Cai, et al. 2011
IRR25	Laos		Inh	Austro-Asiatic	Mon-Khmer	Bahnaric	15		14	18	24	11	13	14	14	10	12	18	16		21	11		15	19						16			Cai, et al. 2011
IRR26	Laos		Inh	Austro-Asiatic	Mon-Khmer	Bahnaric	15		13	16	25	11	13	14	14	10	12	19	15		20	11		15	20						14			Cai, et al. 2011
IRR27	Laos		Inh	Austro-Asiatic	Mon-Khmer	Bahnaric	15		13	16	25	11	13	14	14	10	12	19	16		21	11		19	19						14			Cai, et al. 2011
IRR28	Laos		Inh	Austro-Asiatic	Mon-Khmer	Bahnaric	16		13	15	23	11	13	14	14	10	12	18	16		22	11		15	19						15			Cai, et al. 2011
IRR29	Laos		Inh	Austro-Asiatic	Mon-Khmer	Bahnaric	15		14	16	25	10	13	11	14	11	10	18	17		21	11		15	19						15			Cai, et al. 2011
IRR30	Laos		Inh	Austro-Asiatic	Mon-Khmer	Bahnaric	15		14	16	25	10	13	14	14	11	11	19	17		21	11		15	19						15			Cai, et al. 2011
IRR49	Laos		Inh	Austro-Asiatic	Mon-Khmer	Bahnaric	15		14	18	24	11	13	14	14	10	10	18	16		21	11		19	19						15			Cai, et al. 2011
IRR52	Laos		Inh	Austro-Asiatic	Mon-Khmer	Bahnaric	15		13	16	25	10	13	14	14	10	12	19	16		21	11		15	19						14			Cai, et al. 2011
IRR53	Laos		Inh	Austro-Asiatic	Mon-Khmer	Bahnaric	15		14	16	25	10	13	14	14	11	11	18	17		21	11		15	19						15			Cai, et al. 2011
JEH02	Laos		Jeh	Austro-Asiatic	Mon-Khmer	Bahnaric	15		13	16	26	10	13	14	14	10	13	18	16		22	11		20	20						16			Cai, et al. 2011
JEH04	Laos		Jeh	Austro-Asiatic	Mon-Khmer	Bahnaric	15		13	16	25	10	13	13	14	10	12	18	16		20	11		16	19						15			Cai, et al. 2011
JEH07	Laos		Jeh	Austro-Asiatic	Mon-Khmer	Bahnaric	15		13	16	24	11	13	14	14	10	12	18	16		21	11		15	15						16			Cai, et al. 2011
JEH09	Laos		Jeh	Austro-Asiatic	Mon-Khmer	Bahnaric	14		13	17	NA	11	13	14	14	10	NA	18	18		21	11		15	19						NA			Cai, et al. 2011
JEH12	Laos		Jeh	Austro-Asiatic	Mon-Khmer	Bahnaric	14		13	16	24	10	14	14	14	10	14	18	16		21	11		15	20						16			Cai, et al. 2011
JEH15	Laos		Jeh	Austro-Asiatic	Mon-Khmer	Bahnaric	15		13	16	25	10	13	14	14	10	12	18	16		21	11		15	19						16			Cai, et al. 2011
JEH16	Laos		Jeh	Austro-Asiatic	Mon-Khmer	Bahnaric	15		13	17	24	11	13	14	14	10	12	18	16		22	11		15	19						17			Cai, et al. 2011
JEH18	Laos		Jeh	Austro-Asiatic	Mon-Khmer	Bahnaric	15		13	16	25	10	13	14	14	10	12	18	16		21	11		15	15						16			Cai, et al. 2011
JEH19	Laos		Jeh	Austro-Asiatic	Mon-Khmer	Bahnaric	16		13	16	24	10	14	14	14	10	14	18	16		21	11		14	14						16			Cai, et al. 2011
JEH24	Laos		Alak	Austro-Asiatic	Mon-Khmer	Bahnaric	15		12	19	24	11	13	14	14	10	12	18	16		21	10		15	19						17			Cai, et al. 2011
JEH27	Laos		Alak	Austro-Asiatic	Mon-Khmer	Bahnaric	15		13	18	24	11	13	14	14	NA	12	18	16		21	9		15	19						17			Cai, et al. 2011
JEH29	Laos		Alak	Austro-Asiatic	Mon-Khmer	Bahnaric	16		13	16	24	10	13	14	14	10	11	19	17		20	13		15	19						16			Cai, et al. 2011
JEH31	Laos		Alak	Austro-Asiatic	Mon-Khmer	Bahnaric	16		13	16	26	11	13	14	14	10	11	18	16		24	11		16	19						15			Cai, et al. 2011
JEH40	Laos		Alak	Austro-Asiatic	Mon-Khmer	Bahnaric	15		14	16	24	11	13	14	14	10	11	18	17		21	11		15	15						16			Cai, et al. 2011
JEH54	Laos		Alak	Austro-Asiatic	Mon-Khmer	Bahnaric	15		12	17	25	10	13	14	14	10	13	18	16		21	11		15	20						16			Cai, et al. 2011
JEH55	Laos		Alak	Austro-Asiatic	Mon-Khmer	Bahnaric	15		13	16	25	10	13	14	14	10	12	18	16		21	11		15	19						16			Cai, et al. 2011
KDT01	Laos		Suy	Austro-Asiatic	Mon-Khmer	Bahnaric	NA		14	16	24	11	13	14	14	10	12	18	18		12	11		13	19						15			Cai, et al. 2011
KDT02	Laos		Suy	Austro-Asiatic	Mon-Khmer	Bahnaric	12		14	16	25	10	13	13	14	10	12	18	15		21	11		16	21						15			Cai, et al. 2011
KDT04	Laos		Suy	Austro-Asiatic	Mon-Khmer	Bahnaric	17		13	17	24	11	12	15	14	11	12	18	16		21	11		13	13						15			Cai, et al. 2011
KDT14	Laos		Suy	Austro-Asiatic	Mon-Khmer	Bahnaric	12		14	16	25	10	13	13	14	10	12	18	15		21	11		16	21						15			Cai, et al. 2011
KDT16	Laos		Suy	Austro-Asiatic	Mon-Khmer	Bahnaric	15		13	16	25	11	13	14	14	10	12	18	16		22	11		15	20						16			Cai, et al. 2011
KDT17	Laos		Suy	Austro-Asiatic	Mon-Khmer	Bahnaric	15		13	18	24	11	13	14	14	10	12	18	16		21	11		16	19						16			Cai, et al. 2011
KDT20	Laos		Suy	Austro-Asiatic	Mon-Khmer	Bahnaric	15		13	17	25	10	14	15	14	10	13	18	16		22	11		16	18						17			Cai, et al. 2011
KDT21	Laos		Suy	Austro-Asiatic	Mon-Khmer	Bahnaric	15		13	17	25	10	13	14	14	10	12	17	17		21	11		16	21						15			Cai, et al. 2011
KDT23	Laos		Suy	Austro-Asiatic	Mon-Khmer	Bahnaric	15		12	16	25	10	13	14	14	10	12	18	16		21	11		16	18						17			Cai, et al. 2011
KDT25	Laos		Suy	Austro-Asiatic	Mon-Khmer	Bahnaric	12		14	16	25	10	13	13	14	10	11	18	15		21	11		21	21						15			Cai, et al. 2011
KDT27	Laos		Suy	Austro-Asiatic	Mon-Khmer	Bahnaric	12		NA	NA	25	NA	13	13	14	10	12	18	15		21	11		21	21						15			Cai, et al. 2011
KDT28	Laos		Suy	Austro-Asiatic	Mon-Khmer	Bahnaric	15		13	16	25	10	13	14	14	10	12	18	16		22	11		17	20						NA			Cai, et al. 2011
KDT29	Laos		Suy	Austro-Asiatic	Mon-Khmer	Bahnaric	14		13	17	25	10	13	14	14	10	12	18	17		20	11		20	20						15			Cai, et al. 2011
KDT31	Laos		Suy	Austro-Asiatic	Mon-Khmer	Bahnaric	16		13	15	23	10	13	14	14	10	12	18	16		22	11		15	15						15			Cai, et al. 2011
KDT34	Laos		Suy	Austro-Asiatic	Mon-Khmer	Bahnaric	15		13	16	25	10	13	14	14	10	12	18	16		22	11		17	20						18			Cai, et al. 2011
KDT37	Laos		Suy	Austro-Asiatic	Mon-Khmer	Bahnaric	12		14	16	25	10	13	13	14	10	12	18	15		21	11		21	21						15			Cai, et al. 2011
KDT40	Laos		Suy	Austro-Asiatic	Mon-Khmer	Bahnaric	15		13	17	24	11	13	14	14	10	12	18	16		21	11		16	19						17			Cai, et al. 2011
KDT42	Laos		Suy	Austro-Asiatic	Mon-Khmer	Bahnaric	15		13	17	25	10	14	15	14	10	13	18	16		22	11		16	18						17			Cai, et al. 2011
KDT43	Laos		Suy	Austro-Asiatic	Mon-Khmer	Bahnaric	15		13	17	25	10	13	14	14	10	12	17	17		21	11		16	21						15			Cai, et al. 2011
KDT47	Laos		Suy	Austro-Asiatic	Mon-Khmer	Bahnaric	16		13	17	25	11	13	15	14	10	12	18	16		23	11		15	15						16			Cai, et al. 2011
KDT49	Laos		Suy	Austro-Asiatic	Mon-Khmer	Bahnaric	12		14	16	25	10	13	13	14	10	12	18	15		21	11		16	21						15			Cai, et al. 2011
KDT50	Laos		Suy	Austro-Asiatic	Mon-Khmer	Bahnaric	12		14	16	25	10	13	13	14	10	12	18	15		21	11		16	21						15			Cai, et al. 2011
KGD02	Laos		Kataang	Austro-Asiatic	Mon-Khmer	Bahnaric	15		13	17	25	11	13	14	14	8	12	18	17		21	11		21	21						16			Cai, et al. 2011
KGD04	Laos		Kataang	Austro-Asiatic	Mon-Khmer	Bahnaric	15		13	17	25	11	13	14	14	8	12	18	17		22	11		15	15						15			Cai, et al. 2011
KGD06	Laos		Kataang	Austro-Asiatic	Mon-Khmer	Bahnaric	15		13	16	24	10	13	14	14	9	12	18	17		21	10		15	15						15			Cai, et al. 2011
KGD31	Laos		Kataang	Austro-Asiatic	Mon-Khmer	Bahnaric	16		13	15	23	11	13	14	14	10	12	18	17		22	11		19	19						15			Cai, et al. 2011
KGD44	Laos		Kataang	Austro-Asiatic	Mon-Khmer	Bahnaric	15		13	18	24	11	13	14	14	10	12	18	16		21	11		16	16						16			Cai, et al. 2011
KUF04	Laos		Katu	Austro-Asiatic	Mon-Khmer	Bahnaric	15		13	17	24	10	13	14	14	10	12	18	16		21	11		16	20						15			Cai, et al. 2011
KUF06	Laos		Katu	Austro-Asiatic	Mon-Khmer	Bahnaric	16		14	17	24	11	13	14	14	10	12	18	16		22	11		15	20						14			Cai, et al. 2011
KUF09	Laos		Katu	Austro-Asiatic	Mon-Khmer	Bahnaric	15		13	16	24	10	14	14	14	10	12	18	16		21	11		15	19						15			Cai, et al. 2011
KUF10	Laos		Katu	Austro-Asiatic	Mon-Khmer	Bahnaric	15		13	17	24	11	13	14	14	10	12	18	16		22	11		14	19						15			Cai, et al. 2011
KUF11	Laos		Katu	Austro-Asiatic	Mon-Khmer	Bahnaric	15		13	16	25	11	13	14	14	10	12	20	16		21	12		20	20						14			Cai, et al. 2011
KUF12	Laos		Katu	Austro-Asiatic	Mon-Khmer	Bahnaric	16		14	17	24	11	13	14	14	10	12	18	16		21	11		15	20						14			Cai, et al. 2011
KUF15	Laos		Katu	Austro-Asiatic	Mon-Khmer	Bahnaric	16		13	16	24	11	13	14	14	10	11	19	17		22	11		20	20						15			Cai, et al. 2011
KUF16	Laos		Katu	Austro-Asiatic	Mon-Khmer	Bahnaric	16		14	17	24	11	13	14	14	10	12	18	16		21	11		15	20						14			Cai, et al. 2011
KUF17	Laos		Katu	Austro-Asiatic	Mon-Khmer	Bahnaric	16		14	16	24	11	13	14	14	10	11	19	17		22	11		15	20						15			Cai, et al. 2011
KUF18	Laos		Katu	Austro-Asiatic	Mon-Khmer	Bahnaric	16		13	15	24	11	13	14	14	10	11	19	17		22	11		15	20						15			Cai, et al. 2011
KUF19	Laos		Katu	Austro-Asiatic	Mon-Khmer	Bahnaric	16		14	17	24	11	13	14	14	10	12	18	16		22	11		15	20						14			Cai, et al. 2011
KUF20	Laos		Katu	Austro-Asiatic	Mon-Khmer	Bahnaric	15		13	16	25	11	13	14	14	10	12	20	16		21	10		20	20						14			Cai, et al. 2011
KUF21	Laos		Katu	Austro-Asiatic	Mon-Khmer	Bahnaric	16		13	16	25	11	13	14	14	10	12	20	16		21	10		20	20						14			Cai, et al. 2011
KUF22	Laos		Katu	Austro-Asiatic	Mon-Khmer	Bahnaric	16		13	16	25	11	13	14	14	10	12	20	16		21	10		15	20						14			Cai, et al. 2011
KUF23	Laos		Katu	Austro-Asiatic	Mon-Khmer	Bahnaric	16		14	17	24	11	13	14	14	10	12	18	16		23	11		15	20						14			Cai, et al. 2011
KUF24	Laos		Katu	Austro-Asiatic	Mon-Khmer	Bahnaric	15		13	16	25	11	13	14	14	10	12	20	16		21	10		15	20						14			Cai, et al. 2011
KUF25	Laos		Katu	Austro-Asiatic	Mon-Khmer	Bahnaric	16		13	16	25	11	13	14	14	10	12	20	16		21	10		15	20						14			Cai, et al. 2011
KUF26	Laos		Katu	Austro-Asiatic	Mon-Khmer	Bahnaric	16		14	17	24	11	13	14	14	10	12	18	16		22	11		15	20						14			Cai, et al. 2011
KUF29	Laos		Katu	Austro-Asiatic	Mon-Khmer	Bahnaric	15		13	17	24	11	13	14	14	10	12	18	16		22	11		14	19						15			Cai, et al. 2011
KUF30	Laos		Katu	Austro-Asiatic	Mon-Khmer	Bahnaric	16		14	17	24	11	13	14	14	10	12	18	16		21	11		15	20						14			Cai, et al. 2011
KUF31	Laos		Katu	Austro-Asiatic	Mon-Khmer	Bahnaric	15		13	16	24	11	13	14	14	10	12	18	16		22	11		14	19						15			Cai, et al. 2011
KUF34	Laos		Katu	Austro-Asiatic	Mon-Khmer	Bahnaric	16		14	17	24	11	13	14	14	10	12	18	16		22	11		15	20						14			Cai, et al. 2011
KUF36	Laos		Katu	Austro-Asiatic	Mon-Khmer	Bahnaric	15		13	16	26	11	13	14	14	10	12	18	16		24	11		16	19						15			Cai, et al. 2011
KUF37	Laos		Katu	Austro-Asiatic	Mon-Khmer	Bahnaric	15		13	16	26	11	13	14	14	10	12	18	16		24	11		16	19						15			Cai, et al. 2011
KUF38	Laos		Katu	Austro-Asiatic	Mon-Khmer	Bahnaric	15		13	16	25	11	14	14	14	10	12	18	16		21	11		14	21						16			Cai, et al. 2011
KUF39	Laos		Katu	Austro-Asiatic	Mon-Khmer	Bahnaric	16		14	17	24	11	13	14	14	10	12	18	16		22	11		15	20						14			Cai, et al. 2011
KUF40	Laos		Katu	Austro-Asiatic	Mon-Khmer	Bahnaric	15		14	16	26	11	13	14	14	10	12	18	16		24	11		19	19						15			Cai, et al. 2011
KUF41	Laos		Katu	Austro-Asiatic	Mon-Khmer	Bahnaric	15		13	16	25	11	13	14	14	10	12	20	16		21	10		20	20						14			Cai, et al. 2011
KUF44	Laos		Katu	Austro-Asiatic	Mon-Khmer	Bahnaric	15		13	16	25	11	13	14	14	10	12	20	16		21	10		15	20						14			Cai, et al. 2011
KUF46	Laos		Katu	Austro-Asiatic	Mon-Khmer	Bahnaric	16		14	17	24	11	13	14	14	10	12	18	16		22	11		15	20						14			Cai, et al. 2011
KUF48	Laos		Katu	Austro-Asiatic	Mon-Khmer	Bahnaric	15		13	16	25	11	14	14	14	10	12	18	16		21	11		14	21						16			Cai, et al. 2011
LBO01	Laos		Laven	Austro-Asiatic	Mon-Khmer	Bahnaric	16		14	18	25	12	13	13	14	10	13	18	18		22	11		14	19						15			Cai, et al. 2011
LBO04	Laos		Laven	Austro-Asiatic	Mon-Khmer	Bahnaric	15		13	16	25	11	13	15	14	10	12	18	18		23	11		17	20						15			Cai, et al. 2011
LBO06	Laos		Laven	Austro-Asiatic	Mon-Khmer	Bahnaric	15		14	17	26	12	13	13	14	10	13	18	18		22	11		14	19						15			Cai, et al. 2011
LBO07	Laos		Laven	Austro-Asiatic	Mon-Khmer	Bahnaric	15		13	16	24	10	14	14	14	10	13	18	16		22	11		15	19						15			Cai, et al. 2011
LBO08	Laos		Laven	Austro-Asiatic	Mon-Khmer	Bahnaric	15		14	16	25	10	13	14	14	10	11	18	15		21	11		19	19						16			Cai, et al. 2011
LBO09	Laos		Laven	Austro-Asiatic	Mon-Khmer	Bahnaric	15		14	16	25	10	13	14	14	10	12	18	16		21	11		15	21						17			Cai, et al. 2011
LBO12	Laos		Laven	Austro-Asiatic	Mon-Khmer	Bahnaric	15		14	17	26	12	13	13	14	10	13	18	18		22	11		14	14						15			Cai, et al. 2011
LBO14	Laos		Laven	Austro-Asiatic	Mon-Khmer	Bahnaric	15		13	16	24	10	13	14	14	9	12	18	17		21	10		15	19						15			Cai, et al. 2011
LBO17	Laos		Laven	Austro-Asiatic	Mon-Khmer	Bahnaric	16		14	18	25	12	13	13	14	10	12	18	18		22	11		19	19						15			Cai, et al. 2011
LBO18	Laos		Laven	Austro-Asiatic	Mon-Khmer	Bahnaric	15		13	16	24	10	13	14	14	9	12	18	17		21	10		15	15						15			Cai, et al. 2011
LBO22	Laos		Laven	Austro-Asiatic	Mon-Khmer	Bahnaric	16		14	18	25	12	13	13	14	10	13	18	18		22	11		14	19						15			Cai, et al. 2011
LBO23	Laos		Laven	Austro-Asiatic	Mon-Khmer	Bahnaric	16		14	18	25	12	13	13	14	10	12	18	18		22	11		14	19						15			Cai, et al. 2011
LBO24	Laos		Laven	Austro-Asiatic	Mon-Khmer	Bahnaric	15		14	16	25	10	13	14	14	10	12	18	16		21	11		21	21						17			Cai, et al. 2011
LBO25	Laos		Laven	Austro-Asiatic	Mon-Khmer	Bahnaric	16		14	17	25	12	13	13	14	10	13	18	18		22	11		14	14						15			Cai, et al. 2011
LBO34	Laos		Laven	Austro-Asiatic	Mon-Khmer	Bahnaric	15		14	17	26	12	13	13	14	10	13	18	18		22	11		14	19						15			Cai, et al. 2011
LBO36	Laos		Laven	Austro-Asiatic	Mon-Khmer	Bahnaric	15		13	16	24	10	14	14	14	10	13	18	16		22	11		15	19						15			Cai, et al. 2011
LBO37	Laos		Laven	Austro-Asiatic	Mon-Khmer	Bahnaric	15		14	17	26	12	13	13	14	10	13	18	18		22	11		14	19						15			Cai, et al. 2011
LBO39	Laos		Laven	Austro-Asiatic	Mon-Khmer	Bahnaric	16		14	18	25	12	13	13	14	10	13	18	18		22	11		14	19						15			Cai, et al. 2011
LBO40	Laos		Laven	Austro-Asiatic	Mon-Khmer	Bahnaric	15		14	18	26	12	13	13	14	10	13	18	18		22	11		14	14						15			Cai, et al. 2011
LBO47	Laos		Laven	Austro-Asiatic	Mon-Khmer	Bahnaric	NA		12	17	NA	NA	NA	NA	NA	NA	NA	NA	NA		NA	NA		NA	NA						NA			Cai, et al. 2011
LBO48	Laos		Laven	Austro-Asiatic	Mon-Khmer	Bahnaric	16		13	16	24	11	13	14	14	10	13	18	16		23	11		15	19						15			Cai, et al. 2011
NGT01	Laos		Ngeq	Austro-Asiatic	Mon-Khmer	Bahnaric	15		13	16	25	11	13	14	14	10	13	18	14		21	11		15	20						14			Cai, et al. 2011
NGT10	Laos		Ngeq	Austro-Asiatic	Mon-Khmer	Bahnaric	16		13	16	25	11	14	14	14	10	12	18	15		21	11		15	19						14			Cai, et al. 2011
NGT18	Laos		Ngeq	Austro-Asiatic	Mon-Khmer	Bahnaric	16		13	15	23	11	13	14	14	10	12	18	17		22	11		16	19						15			Cai, et al. 2011
NGT23	Laos		Ngeq	Austro-Asiatic	Mon-Khmer	Bahnaric	16		13	15	23	11	13	14	14	10	12	18	17		22	11		16	19						15			Cai, et al. 2011
NGT24	Laos		Ngeq	Austro-Asiatic	Mon-Khmer	Bahnaric	15		12	17	25	10	13	14	14	10	12	18	16		21	11		15	20						16			Cai, et al. 2011
NGT26	Laos		Ngeq	Austro-Asiatic	Mon-Khmer	Bahnaric	15		13	17	25	11	13	14	14	10	11	19	15		21	11		15	15						14			Cai, et al. 2011
NGT33	Laos		Ngeq	Austro-Asiatic	Mon-Khmer	Bahnaric	15		13	16	24	10	13	14	14	10	13	18	16		21	11		12	20						17			Cai, et al. 2011
NGT39	Laos		Ngeq	Austro-Asiatic	Mon-Khmer	Bahnaric	15		13	15	25	11	13	12	14	10	12	19	15		21	11		15	15						14			Cai, et al. 2011
NGT42	Laos		Ngeq	Austro-Asiatic	Mon-Khmer	Bahnaric	15		13	16	25	10	13	13	14	10	12	19	15		21	11		15	20						14			Cai, et al. 2011
NGT47	Laos		Ngeq	Austro-Asiatic	Mon-Khmer	Bahnaric	12		14	16	26	10	13	13	14	10	12	18	15		21	11		17	21						15			Cai, et al. 2011
OYB01	Laos		Oy	Austro-Asiatic	Mon-Khmer	Bahnaric	15		14	16	25	10	13	14	14	10	13	18	17		21	11		15	20						16			Cai, et al. 2011
OYB03	Laos		Oy	Austro-Asiatic	Mon-Khmer	Bahnaric	15		14	16	25	10	13	14	14	10	13	18	16		21	12		15	20						16			Cai, et al. 2011
OYB05	Laos		Oy	Austro-Asiatic	Mon-Khmer	Bahnaric	15		14	16	25	10	13	14	14	10	13	18	16		21	11		15	20						16			Cai, et al. 2011
OYB06	Laos		Oy	Austro-Asiatic	Mon-Khmer	Bahnaric	15		13	16	24	10	13	14	14	10	11	18	16		21	11		15	19						17			Cai, et al. 2011
OYB07	Laos		Oy	Austro-Asiatic	Mon-Khmer	Bahnaric	15		13	16	24	10	13	14	14	10	12	18	16		21	11		15	19						17			Cai, et al. 2011
OYB09	Laos		Oy	Austro-Asiatic	Mon-Khmer	Bahnaric	15		13	16	25	11	13	14	14	10	12	18	16		21	11		15	19						16			Cai, et al. 2011
OYB10	Laos		Oy	Austro-Asiatic	Mon-Khmer	Bahnaric	15		13	16	24	10	13	14	14	10	11	18	16		21	11		15	19						17			Cai, et al. 2011
OYB12	Laos		Oy	Austro-Asiatic	Mon-Khmer	Bahnaric	15		13	16	25	11	13	14	14	10	12	18	16		21	10		15	19						15			Cai, et al. 2011
OYB15	Laos		Oy	Austro-Asiatic	Mon-Khmer	Bahnaric	15		14	16	25	10	13	14	14	10	13	18	16		21	11		15	20						16			Cai, et al. 2011
OYB16	Laos		Oy	Austro-Asiatic	Mon-Khmer	Bahnaric	15		13	16	25	11	13	13	14	10	13	18	15		21	11		20	20						17			Cai, et al. 2011
OYB17	Laos		Oy	Austro-Asiatic	Mon-Khmer	Bahnaric	15		14	16	25	10	13	14	14	10	14	18	16		21	11		15	20						16			Cai, et al. 2011
OYB18	Laos		Oy	Austro-Asiatic	Mon-Khmer	Bahnaric	15		14	16	24	10	13	14	14	10	12	17	16		23	11		15	19						16			Cai, et al. 2011
OYB21	Laos		Oy	Austro-Asiatic	Mon-Khmer	Bahnaric	15		13	18	24	11	13	14	14	10	13	18	16		21	11		14	19						16			Cai, et al. 2011
OYB22	Laos		Oy	Austro-Asiatic	Mon-Khmer	Bahnaric	15		14	18	25	11	13	14	14	10	12	18	17		23	11		14	19						15			Cai, et al. 2011
OYB23	Laos		Oy	Austro-Asiatic	Mon-Khmer	Bahnaric	15		13	16	25	11	13	14	14	10	11	18	17		23	11		15	18						16			Cai, et al. 2011
OYB24	Laos		Oy	Austro-Asiatic	Mon-Khmer	Bahnaric	15		13	16	25	11	13	14	14	10	12	18	16		21	11		19	19						15			Cai, et al. 2011
OYB25	Laos		Oy	Austro-Asiatic	Mon-Khmer	Bahnaric	15		14	16	25	10	13	13	14	10	13	18	17		21	11		15	21						15			Cai, et al. 2011
OYB26	Laos		Oy	Austro-Asiatic	Mon-Khmer	Bahnaric	15		13	16	25	11	13	13	14	10	13	18	15		21	11		15	19						17			Cai, et al. 2011
OYB29	Laos		Oy	Austro-Asiatic	Mon-Khmer	Bahnaric	15		14	16	24	10	13	14	14	10	12	17	16		23	11		15	19						16			Cai, et al. 2011
OYB32	Laos		Oy	Austro-Asiatic	Mon-Khmer	Bahnaric	15		13	16	25	11	13	14	14	10	11	18	17		23	11		15	15						16			Cai, et al. 2011
OYB34	Laos		Oy	Austro-Asiatic	Mon-Khmer	Bahnaric	15		14	18	25	12	13	14	14	10	13	18	17		23	11		14	19						15			Cai, et al. 2011
OYB35	Laos		Oy	Austro-Asiatic	Mon-Khmer	Bahnaric	15		13	16	25	11	13	14	14	10	11	18	17		23	11		15	18						16			Cai, et al. 2011
OYB36	Laos		Oy	Austro-Asiatic	Mon-Khmer	Bahnaric	15		13	16	25	11	13	13	14	10	13	18	15		21	11		20	20						17			Cai, et al. 2011
OYB38	Laos		Oy	Austro-Asiatic	Mon-Khmer	Bahnaric	15		13	16	25	11	13	14	14	10	11	18	17		23	11		18	18						16			Cai, et al. 2011
OYB40	Laos		Oy	Austro-Asiatic	Mon-Khmer	Bahnaric	15		14	16	25	10	13	14	14	10	13	18	16		21	11		15	20						16			Cai, et al. 2011
OYB43	Laos		Oy	Austro-Asiatic	Mon-Khmer	Bahnaric	15		13	16	25	10	13	14	14	10	11	18	15		21	11		15	20						17			Cai, et al. 2011
OYB44	Laos		Oy	Austro-Asiatic	Mon-Khmer	Bahnaric	15		14	16	25	12	13	14	14	10	13	18	17		22	11		14	14						15			Cai, et al. 2011
OYB47	Laos		Oy	Austro-Asiatic	Mon-Khmer	Bahnaric	15		14	18	25	11	13	14	14	10	12	18	17		23	11		14	19						15			Cai, et al. 2011
OYB48	Laos		Oy	Austro-Asiatic	Mon-Khmer	Bahnaric	15		13	16	25	10	13	14	14	10	12	18	16		21	11		15	19						16			Cai, et al. 2011
OYB50	Laos		Oy	Austro-Asiatic	Mon-Khmer	Bahnaric	15		14	16	25	10	13	14	14	10	13	18	16		21	11		15	15						16			Cai, et al. 2011
PHT30	Laos		So	Austro-Asiatic	Mon-Khmer	Bahnaric	15		13	NA	25	10	13	14	14	10	12	18	16		21	11		15	15						16			Cai, et al. 2011
SSS05	Laos		So	Austro-Asiatic	Mon-Khmer	Bahnaric	15		NA	NA	25	10	13	12	15	NA	NA	NA	17		22	NA		15	15						17			Cai, et al. 2011
SSS14	Laos		So	Austro-Asiatic	Mon-Khmer	Bahnaric	14		12	17	24	10	13	13	14	10	12	19	16		22	12		16	16						15			Cai, et al. 2011
SSS17	Laos		So	Austro-Asiatic	Mon-Khmer	Bahnaric	15		13	16	24	10	13	14	14	10	13	18	16		22	11		14	18						15			Cai, et al. 2011
SSS18	Laos		So	Austro-Asiatic	Mon-Khmer	Bahnaric	16		13	16	25	10	13	14	14	10	12	18	16		22	10		20	20						16			Cai, et al. 2011
SSS22	Laos		So	Austro-Asiatic	Mon-Khmer	Bahnaric	15		13	16	24	11	13	13	14	10	NA	18	18		22	NA		19	19						16			Cai, et al. 2011
SSS23	Laos		So	Austro-Asiatic	Mon-Khmer	Bahnaric	15		12	17	24	10	13	14	14	10	13	18	16		22	11		17	18						15			Cai, et al. 2011
SSS27	Laos		So	Austro-Asiatic	Mon-Khmer	Bahnaric	14		13	17	25	11	14	14	14	10	12	18	16		21	11		13	13						17			Cai, et al. 2011
SSS28	Laos		So	Austro-Asiatic	Mon-Khmer	Bahnaric	15		13	16	27	10	13	14	14	10	13	18	15		22	11		15	20						16			Cai, et al. 2011
SSS29	Laos		So	Austro-Asiatic	Mon-Khmer	Bahnaric	17		13	17	24	10	13	14	14	10	11	18	17		22	11		13	13						15			Cai, et al. 2011
[truncated: 449 more rows]

## Sheet: Table S2
Table S2. O2a-M95 Frequency in Asian Populations.
NO.*	Population	Region	Location	Liguistic Family	N	O2a-M95 Counts	%	References
1	Brao	Cambodia	Ratanakri	Austro-Asiatic	37	24	64.8649	This Study
2	Jarai	Cambodia	Ratanakri	Austronesian	45	34	75.5556	This Study
3	Kachac	Cambodia	Ratanakri	Austro-Asiatic	17	13	76.4706	This Study
4	Khmer	Cambodia	Kratie	Austro-Asiatic	34	18	52.9412	This Study
5	Kravet & Kraol	Cambodia	Ratanakri	Austro-Asiatic	24	13	54.1667	This Study
6	Kreung	Cambodia	Ratanakri	Austro-Asiatic	22	14	63.6364	This Study
7	Kuy	Cambodia	Stung Treng	Austro-Asiatic	37	34	91.8919	This Study
8	Lao	Cambodia	Stung Treng	Daic	27	14	51.8519	This Study
9	Lun	Cambodia	Ratanakri	Austro-Asiatic	13	12	92.3077	This Study
10	Mel	Cambodia	Kratie	Austro-Asiatic	19	15	78.9474	This Study
11	Phnong	Cambodia	Kratie	Austro-Asiatic	26	20	76.9231	This Study
12	Stieng	Cambodia	Kratie	Austro-Asiatic	12	8	66.6667	This Study
13	Tompoun	Cambodia	Ratanakri	Austro-Asiatic	51	37	72.549	This Study
14	Blang	Thailand	Chiang Rai	Austro-Asiatic	7	5	71.4286	This Study
15	Htin	Thailand	Nan	Austro-Asiatic	35	30	85.7143	This Study
16	Lawa	Thailand	Chiang Mai	Austro-Asiatic	41	14	34.1463	This Study
17	Palaung	Thailand	Chiang Mai	Austro-Asiatic	16	3	18.75	This Study
18	Mon	Thailand	Chiang Mai	Austro-Asiatic	2	0	0	This Study
19	Bulang	China	Yunnan	Austro-Asiatic	55	17	30.9091	This Study
20	Wa	China	Yunnan	Austro-Asiatic	57	5	8.77193	This Study
21	De'ang	China	Yunnan	Austro-Asiatic	68	13	19.1176	This Study
22	Thai	Thailand	Central	Daic	17	4	23.5294	He, et al. 2012
23	Alak	Laos	Southern	Austro-Asiatic	31	23	74.1935	Cai, et al. 2011
24	Brau	Laos	Southern	Austro-Asiatic	32	21	65.625	Cai, et al. 2011
25	Inh	Laos	Southern	Austro-Asiatic	34	27	79.4118	Cai, et al. 2011
26	Jeh	Laos	Southern	Austro-Asiatic	32	15	46.875	Cai, et al. 2011
27	Suy	Laos	Southern	Austro-Asiatic	39	34	87.1795	Cai, et al. 2011
28	Kataang	Laos	Southern	Austro-Asiatic	38	15	39.4737	Cai, et al. 2011
29	Katu	Laos	Southern	Austro-Asiatic	45	31	68.8889	Cai, et al. 2011
30	Ngeq	Laos	Southern	Austro-Asiatic	35	17	48.5714	Cai, et al. 2011
31	Oy	Laos	Southern	Austro-Asiatic	50	31	62	Cai, et al. 2011
32	Talieng	Laos	Southern	Austro-Asiatic	35	23	65.7143	Cai, et al. 2011
33	Xinhmul	Laos	Central	Austro-Asiatic	29	22	75.8621	Cai, et al. 2011
34	So	Laos	Central	Austro-Asiatic	50	27	54	Cai, et al. 2011
35	Bo	Laos	Central	Austro-Asiatic	28	19	67.8571	Cai, et al. 2011
36	Aheu	Laos	Northern	Austro-Asiatic	38	26	68.4211	Cai, et al. 2011
37	Bit	Laos	Northern	Austro-Asiatic	28	15	53.5714	Cai, et al. 2011
38	Hmong, Daw	Laos	Northern	Hmong-Mien	51	6	11.7647	Cai, et al. 2011
39	Khmu	Laos	Northern	Austro-Asiatic	51	34	66.6667	Cai, et al. 2011
40	Lamet	Laos	Northern	Austro-Asiatic	35	30	85.7143	Cai, et al. 2011
41	Lao	Laos	Northern	Austro-Asiatic	25	12	48	He, et al. 2012
42	Laven	Laos	Northern	Austro-Asiatic	50	22	44	Cai, et al. 2011
43	Mal	Laos	Northern	Austro-Asiatic	50	37	74	Cai, et al. 2011
44	Kinh	Vietnam	Northern	Austro-Asiatic	70	33	47.1429	He, et al. 2012; Chaubey, et al. 2011
45	Cham	Vietnam	Southern	Austronesian	59	23	38.9831	He, et al. 2012
46	Bugan	China	Yunnan	Austro-Asiatic	32	16	50	Cai, et al. 2011
47	D11	China	Yunnan	Daic	32	23	71.875	Li, et al. 2008b
48	D13	China	Yunnan	Daic	25	15	60	Li, et al. 2008b
49	D5D8	China	Yunnan	Daic	44	9	20.4545	Li, et al. 2008b
50	Hani	China	Yunnan	Tibeto-Burman	34	17	50	Xue, et al. 2006
51	Yizu	China	Yunnan	Tibeto-Burman	10	6	60	Li, et al. 2008b; Chaubey, et al. 2011
52	Han	China	Sichuan	Southern Han	34	5	14.7059	Xue, et al. 2006; Chaubey, et al. 2011
53	Qiang	China	Sichuan	Tibeto-Burman	33	4	12.1212	Xue, et al. 2006
54	Buyi	China	Guizhou	Daic	35	19	54.2857	Xue, et al. 2006
55	D19D3D7	China	Guizhou	Daic	88	14	15.9091	Li, et al. 2008b
56	D22	China	Guizhou	Daic	40	35	87.5	Li, et al. 2008b
57	D26	China	Guizhou	Daic	30	15	50	Li, et al. 2008b
58	D6	China	Guizhou	Daic	30	19	63.3333	Li, et al. 2008b
59	He Zhou	China	Guangxi	Daic	50	17	34	Gan, et al. 2008
60	Hmong-Mien	China	Guangxi	Hmong-Mien	45	6	13.3333	Xue, et al. 2006; Gan, et al. 2008
61	Pinghua-Han	China	Guangxi	Southern Han	101	43	42.5743	Gan, et al. 2008
62	D15	China	Guangxi	Daic	22	16	72.7273	Li, et al. 2008b
63	D16	China	Guangxi	Daic	15	10	66.6667	Li, et al. 2008b
64	D18	China	Guangxi	Daic	31	17	54.8387	Li, et al. 2008b
65	D1D14	China	Guangxi	Daic	60	13	21.6667	Li, et al. 2008b
66	D2	China	Guangxi	Daic	16	11	68.75	Li, et al. 2008b
67	D20	China	Guangxi	Daic	38	15	39.4737	Li, et al. 2008b
68	D21	China	Guangxi	Daic	50	22	44	Li, et al. 2008b
69	D23	China	Guangxi	Daic	40	12	30	Li, et al. 2008b
70	D24	China	Guangxi	Daic	32	18	56.25	Li, et al. 2008b
71	D25D30D4	China	Guangxi	Daic	87	20	22.9885	Li, et al. 2008b
72	Palyu	China	Guangxi	Austro-Asiatic	30	7	23.3333	Cai, et al. 2011
73	Cun	China	Hainan	Daic	78	3.003	3.85	Li, et al. 2008a
74	D10D17D27	China	Hainan	Daic	97	17	17.5258	Li, et al. 2008b
75	D9I23	China	Hainan	Daic	64	11	17.1875	Li, et al. 2008b
76	Gei	China	Hainan	Daic	62	57.0028	91.94	Li, et al. 2008a
77	Ha	China	Hainan	Daic	74	44.0004	59.46	Li, et al. 2008a
78	Jiamao	China	Hainan	Daic	50	23	46	Li, et al. 2008a
79	Li	China	Hainan	Daic	34	21	61.7647	Xue, et al. 2006
80	Moifau	China	Hainan	Daic	66	44.0022	66.67	Li, et al. 2008a
81	Austronesian	China	Taiwan	Austronesian	53	15	28.3019	Chaubey, et al. 2011
82	T1-T3	China	Taiwan	Austronesian	65	14	21.5385	Li, et al. 2008b
83	Flower-head Native	China	Hunan	Hmong-Mien	60	9	15	Cai, et al. 2011
84	Hmong	China	Hunan	Hmong-Mien	182	25	13.7363	Chaubey, et al. 2011; Cai, et al. 2011
85	Kimmun	China	Hunan	Hmong-Mien	101	28	27.7228	Cai, et al. 2011
86	Mien-Southern	China	Hunan	Hmong-Mien	31	10	32.2581	Cai, et al. 2011
87	Mien-Northern	China	Hunan	Hmong-Mien	55	13	23.6364	Cai, et al. 2011
88	Yao, Lowland Zaomin	China	Hunan	Hmong-Mien	68	22	32.3529	Cai, et al. 2011
89	She	China	Zhejiang	Hmong-Mien	34	3	8.82353	Xue, et al. 2006
90	Shanghai	China	Shanghai	Southern Han	125	7	5.6	Li, et al. 2008b
91	DaurEwenkiTu	China	Heilongjiang	Altaic	65	7	10.7692	Xue, et al. 2006; Chaubey, et al. 2011
92	Han (Yili)	China	Xinjiang	Northern Han	32	1	3.125	Xue, et al. 2006
93	Japanese	Japan	Japan	Japanese	569	9	1.58172	Hammer, et al. 2006; Xue, et al. 2006; Nonaka, et al. 2007
94	Japanese	Japan	Japan	Japanese	47	2	4.25532	Xue, et al. 2006
95	Gadaba	India	Orissa	Austro-Asiatic	27	24	88.8889	Chaubey, et al. 2011
96	Meghalaya	India	Orissa	Austro-Asiatic	46	14	30.4348	Chaubey, et al. 2011
97	Mahali Santhal	India	Jharkhand	Austro-Asiatic	52	13	25	Chaubey, et al. 2011
98	Asur	India	Jharkhand	Austro-Asiatic	88	53	60.2273	Chaubey, et al. 2011
99	Baiga Bonda	India	Orissa	Austro-Asiatic	107	86	80.3738	Chaubey, et al. 2011
100	Tibeto-Burman	India	Northeast India	Tibeto-Burman	21	16	76.1905	Sengupta, et al. 2006
101	san	India	East India	Austro-Asiatic	14	10	71.4286	Sengupta, et al. 2006
102	Savara	India	Orissa	Austro-Asiatic	21	13	61.9048	Chaubey, et al. 2011
103	Chhattishgarh	India	Chhattishgarh	Austro-Asiatic	99	77	77.7778	Chaubey, et al. 2011
104	Mawasi	India	Madhya-Pradesh	Austro-Asiatic	27	18.09	67	Chaubey, et al. 2011
105	Hal Mah Tan	India	East India	Indo-European	41	8	19.5122	Sengupta, et al. 2006
106	krd	India	South India	Dravidian	30	20	66.6667	Sengupta S et al. 2006
107	Birhor	India	Maharashtra	Austro-Asiatic	62	59	95.1613	Chaubey, et al. 2011
108	Juang	India	Orissa	Austro-Asiatic	54	48.06	89	Chaubey, et al. 2011
109	Shompen	India	Andaman Island	Austro-Asiatic	22	11	50	Chaubey, et al. 2011; Thangaraj, et al. 2003
110	Kmr Mur	India	Central India	Dravidian	50	15	30	Sengupta, et al. 2006
111	kdr	India	South India	Dravidian	27	13	48.1481	Sengupta, et al. 2006
112	Ho	India	India	Austro-Asiatic	30	24	80	Sengupta, et al. 2006
113	Mawasi	India	East India	Austro-Asiatic	12	9.96	83	Chaubey, et al. 2011
114	Banjarmasin	Indonesia	Eastern	Austronesian	27	9	33.3333	Chaubey, et al. 2011
115	Flores	Indonesia	Eastern	Austronesian	394	18	4.56853	Karafet, et al. 2010
116	Palu Pekambaru	Indonesia	Western	Austronesian	59	13	22.0339	Chaubey, et al. 2011
117	I1-9	Indonesia	Western	Austronesian	195	36	18.4615	Li, et al. 2008b
118	Sumatra Sumba	Indonesia	Western	Austronesian	445	15	3.37079	Karafet, et al. 2010; Chaubey, et al. 2011
119	Java	Indonesia	Eastern	Austronesian	114	52	45.614	Karafet, et al. 2010; Chaubey, et al. 2011
120	Mataran	Indonesia	Eastern	Austronesian	40	17	42.5	Chaubey, et al. 2011
121	Borneo	Indonesia	Eastern	Austronesian	86	18	20.9302	Karafet, et al. 2010
122	Sulawesi Toraja	Indonesia	Eastern	Austronesian	103	15	14.5631	Karafet, et al. 2010; Chaubey, et al. 2011
123	Bali	Indonesia	Eastern	Austronesian	641	367	57.2543	Karafet, et al. 2010
124	Kota Kinabalu Malay	Malaysia	Malaysia	Austronesian	62	12	19.3548	Chaubey, et al. 2011
125	Borneo	Malaysia	Malaysia	Austronesian	40	15.2	38	Chaubey, et al. 2011
126	Nicobar Island	Nicobar	Nicobar Island	Austro-Asiatic	57	23	40.3509	Rajni Trivedi, et al. 2006; Thangaraj, et al. 2003; Chandrasekar, et al. 2007
127	Philippines	Philippine	Philippine	Austronesian	390	8	2.05128	Delfin, et al. 2011
128	Tuvalu Samoa	Tuvalu	Tuvalu	Austronesian	162	4	2.46914	Chaubey, et al. 2011
* The numbers are corresponding with that in Figure 1.
References:
1	Cai X, Qin Z, Wen B, et al. 2011. Human migration through bottlenecks from Southeast Asia into East Asia during Last Glacial Maximum revealed by Y chromosomes. PLoS One. 6:e24282.
2	Chandrasekar A, Saheb SY, Gangopadyaya P, et al. 2007. YAP insertion signature in South Asia. Ann Hum Biol. 34:582-586.
3	Chaubey G, Metspalu M, Choi Y, et al. 2011. Population genetic structure in Indian Austroasiatic speakers: the role of landscape barriers and sex-specific admixture. Mol Biol Evol. 28:1013-1024.
4	Delfin F, Salvador JM, Calacal GC, et al. 2011. The Y-chromosome landscape of the Philippines: extensive heterogeneity and varying genetic affinities of Negrito and non-Negrito groups. Eur J Hum Genet. 19:224-230.
5	Gan RJ, Pan SL, Mustavich LF, et al. 2008. Pinghua population as an exception of Han Chinese's coherent genetic structure. J Hum Genet. 53:303-313.
6	Hammer MF, Karafet TM, Park H, Omoto K, Harihara S, Stoneking M, Horai S 2006. Dual origins of the Japanese: common ground for hunter-gatherer and farmer Y chromosomes. J Hum Genet. 51:47-58.
7	He JD, Peng MS, Quang HH, Dang KP, Trieu AV, Wu SF, Jin JQ, Murphy RW, Yao YG, Zhang YP 2012. Patrilineal perspective on the Austronesian diffusion in Mainland Southeast Asia. PLoS One. 7:e36437.
8	Karafet TM, Hallmark B, Cox MP, Sudoyo H, Downey S, Lansing JS, Hammer MF 2010. Major east-west division underlies Y chromosome stratification across Indonesia. Mol Biol Evol. 27:1833-1844.
9	Kutanan W, Kampuansai J, Fuselli S, Nakbunlung S, Seielstad M, Bertorelle G, Kangwanpong D 2011. Genetic structure of the Mon-Khmer speaking groups and their affinity to the neighbouring Tai populations in Northern Thailand. BMC Genet. 12:56.
10	Li D, Li H, Ou C, Lu Y, Sun Y, Yang B, Qin Z, Zhou Z, Li S, Jin L 2008a. Paternal genetic structure of Hainan aborigines isolated at the entrance to East Asia. PLoS One. 3:e2168.
11	Li H, Wen B, Chen SJ, et al. 2008b. Paternal genetic affinity between Western Austronesians and Daic populations. BMC Evol Biol. 8:146.
12	Nonaka I, Minaguchi K, Takezaki N 2007. Y-chromosomal binary haplogroups in the Japanese population and their relationship to 16 Y-STR polymorphisms. Ann Hum Genet. 71:480-495.
13	Sengupta S, Zhivotovsky LA, King R, et al. 2006. Polarity and temporality of high-resolution y-chromosome distributions in India identify both indigenous and exogenous expansions and reveal minor genetic influence of Central Asian pastoralists. Am J Hum Genet. 78:202-221.
14	Thangaraj K, Singh L, Reddy AG, Rao VR, Sehgal SC, Underhill PA, Pierson M, Frame IG, Hagelberg E 2003. Genetic affinities of the Andaman Islanders, a vanishing human population. Curr Biol. 13:86-93.
15	Trivedi R, Sitalaximi T, Banerjee J, Singh A, Sircar PK, Kashyap VK 2006. Molecular insights into the origins of the Shompen, a declining population of the Nicobar archipelago. J Hum Genet. 51:217-226.
16	Xue Y, Zerjal T, Bao W, et al. 2006. Male demography in East Asia: a north-south contrast in human population expansion times. Genetics. 172:2431-2439.

## Sheet: Table S3
Table S3. Estimated TMRCA of the O2a-M95 lineages among Asian populations with a sample size of N>10.
NO.	Population	Region	Location	Liguistic Family	O2a-M95 Counts	TMRCA #		SE	References*
1	D26	China	Guizhou	Daic	15	57971	±	26238.6	Li, et al. 2008b
2	D1D14	China	Guangxi	Daic	13	50167.2	±	22133.4	Li, et al. 2008b
3	D22	China	Guizhou	Daic	28	49387.5	±	19121.4	Li, et al. 2008b
4	D2	China	Guangxi	Daic	11	42819.5	±	12412	Li, et al. 2008b
5	Austronesian	China	Taiwan	Austronesian	15	42673.1	±	13968.9	Chaubey, et al. 2011
6	D23	China	Guangxi	Daic	13	42270.5	±	21973.9	Li, et al. 2008b
7	D19D3D7	China	Guizhou	Daic	14	39035.5	±	14565	Li, et al. 2008b
8	Bugan	China	Yunnan	Austro-Asiatic	16	37027.1	±	15470.7	Cai, et al. 2011
9	D24	China	Guangxi	Daic	18	35728.7	±	10726.2	Li, et al. 2008b
10	D6	China	Guizhou	Daic	19	34324.9	±	12160.6	Li, et al. 2008b
11	D20	China	Guangxi	Daic	15	30595.8	±	10049.9	Li, et al. 2008b
12	Gadaba	India	Orissa	Austro-Asiatic	14	30193.2	±	14771.5	Chaubey, et al. 2011
13	Htin	Thailand	Nan	Austro-Asiatic	30	29991.9	±	8716.97	This Study
14	Suy	Laos	Southern	Austro-Asiatic	33	28912.3	±	14789.3	Cai, et al. 2011
15	D10D17D27	China	Hainan	Daic	17	28772.4	±	8591.49	Li, et al. 2008b
16	D15	China	Guangxi	Daic	16	28306.2	±	11964.7	Li, et al. 2008b
17	D13	China	Yunnan	Daic	15	26972.6	±	4847.66	Li, et al. 2008b
18	D9I23	China	Hainan	Daic	11	26899.4	±	5271.24	Li, et al. 2008b
19	T1-T3	China	Taiwan	Austronesian	12	26167.5	±	7821.8	Li, et al. 2008b
20	Bo	Laos	Central	Austro-Asiatic	18	25664.3	±	17412.2	Cai, et al. 2011
21	D25D30D4	China	Guangxi	Daic	12	25664.3	±	8092.31	Li, et al. 2008b
22	Khmer	Cambodia	Kratie	Austro-Asiatic	21	22716.8	±	9166.64	This Study
23	He Zhou	China	Guangxi	Daic	17	22378.5	±	2846.15	Gan, et al. 2008
24	D11	China	Yunnan	Daic	23	21791.6	±	4407.4	Li, et al. 2008b
25	Laven	Laos	Northern	Austro-Asiatic	21	21566.6	±	6955.02	Cai, et al. 2011
26	Kimmun	China	Hunan	Hmong-Mien	27	21247.1	±	3557.43	Cai, et al. 2011
27	Lao	Laos	Northern	Austro-Asiatic	12	21135.3	±	5988.11	He, et al. 2012
28	Meghalaya	India	Orissa	Austro-Asiatic	12	21135.3	±	3897.93	Chaubey, et al. 2011
29	Hmong	China	Hunan	Hmong-Mien	25	20772.9	±	2663.58	Chaubey, et al. 2011; Cai, et al. 2011
30	Kreung	Cambodia	Ratanakri	Austro-Asiatic	14	20488.3	±	7592.55	This Study
31	Tompoun	Cambodia	Ratanakri	Austro-Asiatic	37	20400.8	±	5147.09	This Study
32	Pinghua-Han	China	Guangxi	Southern Han	42	20272.6	±	6353.92	Gan, et al. 2008
33	Kuy	Cambodia	Stung Treng	Austro-Asiatic	34	20247.2	±	5132.82	This Study
34	Inh	Laos	Southern	Austro-Asiatic	27	19905.2	±	6898.54	Cai, et al. 2011
35	D21	China	Guangxi	Daic	12	19122.4	±	5268.22	Li, et al. 2008b
36	Nicobar Island	Nicobar	Nicobar Island	Austro-Asiatic	12	18619.2	±	9336.06	Chaubey, et al. 2011
37	Aheu	Laos	Northern	Austro-Asiatic	26	18580.5	±	3698.63	Cai, et al. 2011
38	Mien-Northern	China	Hunan	Hmong-Mien	13	18580.5	±	6134.36	Cai, et al. 2011
39	Lawa	Thailand	Chiang Mai	Austro-Asiatic	14	18115.9	±	2912.69	This Study
40	D18	China	Guangxi	Daic	17	18115.9	±	4393.76	Li, et al. 2008b
41	Zwn	Hainan	Hainan	Daic	31	17726.4	±	2345.64	Li, et al. 2008a
42	De'ang	China	Yunnan	Austro-Asiatic	20	17050.3	±	12500.3	This Study
43	Moifau	China	Hainan	Daic	19	16526.8	±	4197.2	Li, et al. 2008a
44	Ngeq	Laos	Southern	Austro-Asiatic	17	15629.4	±	3718.74	Cai, et al. 2011
45	Buyi	China	Guizhou	Daic	19	15573.4	±	1933.25	Xue, et al.2006
46	Kinh	Vietnam	Northern	Austro-Asiatic	33	15554.1	±	4023.27	He, et al. 2012; Chaubey, et al. 2011
47	Kachac	Cambodia	Ratanakri	Austro-Asiatic	13	15328.9	±	5745.69	This Study
48	Bulang	China	Yunnan	Austro-Asiatic	17	15274.2	±	5514.41	This Study
49	Flores	Indonesia	Eastern	Austronesian	18	15096.6	±	7721.88	Karafet, et al. 2010
50	Kravet & Kraol	Cambodia	Ratanakri	Austro-Asiatic	13	14864.4	±	6218.21	This Study
51	Khmu	Laos	Northern	Austro-Asiatic	34	14830.2	±	2619.03	Cai, et al. 2011
52	Ha	China	Hainan	Daic	32	14530.5	±	3325.76	Li, et al. 2008a
53	Palu Pekambaru	Indonesia	Western	Austronesian	13	14399.9	±	2635.87	Chaubey, et al. 2011
54	Lamet	Laos	Northern	Austro-Asiatic	29	14367.8	±	1538.64	Cai, et al. 2011
55	Mal	Laos	Northern	Austro-Asiatic	35	14147.7	±	5336.82	Cai, et al. 2011
56	I1-9	Indonesia	Western	Austronesian	38	13984.2	±	4005.08	Li, et al. 2008b
57	Mien-Southern	China	Hunan	Hmong-Mien	10	13888.9	±	3673.17	Cai, et al. 2011
58	Mahali Santhal	India	Jharkhand	Austro-Asiatic	11	13724.2	±	3935.76	Chaubey, et al. 2011
59	So	Laos	Central	Austro-Asiatic	27	13419.2	±	5543.72	Cai, et al. 2011
60	Lao	Cambodia	Stung Treng	Daic	14	13155.6	±	2920.66	This Study
61	Asur	India	Jharkhand	Austro-Asiatic	21	12940	±	2737.06	Chaubey, et al. 2011
62	Borneo	Malaysia	Malaysia	Austronesian	13	12541.8	±	3432.36	Chaubey, et al. 2011
63	Baiga Bonda	India	Orissa	Austro-Asiatic	18	12412.8	±	3344.72	Chaubey, et al. 2011
64	Jiamao	China	Hainan	Daic	17	11722.1	±	2566.41	Li, et al. 2008a
65	Talieng	Laos	Southern	Austro-Asiatic	23	11552.2	±	2462.94	Cai, et al. 2011
66	Cham	Vietnam	Southern	Austronesian	23	11552.2	±	2808.18	He, et al. 2012
67	Tibeto-Burman	India	Northeast India	Tibeto-Burman	16	10945	±	4026.16	Sengupta, et al. 2006
68	Flower-head Native	China	Hunan	Hmong-Mien	10	10869.6	±	3592.87	Cai, et al. 2011
69	san	India	East India	Austro-Asiatic	10	10869.6	±	3240.68	Sengupta, et al. 2006
70	Sumatra Sumba	Indonesia	Western	Austronesian	12	10567.6	±	2306.05	Karafet, et al. 2010; Chaubey, et al. 2011
71	Katu	Laos	Southern	Austro-Asiatic	31	10518.9	±	4159.68	Cai, et al. 2011
72	Yao, Lowland Zaomin	China	Hunan	Hmong-Mien	22	10430.4	±	3284.65	Cai, et al. 2011
73	Kota Kinabalu Malay	Malaysia	Malaysia	Austronesian	11	10430.4	±	2744.84	Chaubey, et al. 2011
74	Brau	Laos	Southern	Austro-Asiatic	21	10352	±	3243.13	Cai, et al. 2011
75	Bali	Indonesia	Eastern	Austronesian	361	10304.2	±	2151.29	Karafet, et al. 2010
76	Savara	India	Orissa	Austro-Asiatic	13	10219.2	±	2937.83	Chaubey, et al. 2011
77	Java	Indonesia	Eastern	Austronesian	52	10219.2	±	2156.35	Karafet, et al. 2010; Chaubey, et al. 2011
78	Oy	Laos	Southern	Austro-Asiatic	31	9934.55	±	2998.83	Cai, et al. 2011
79	Chhattishgarh	India	Chhattishgarh	Austro-Asiatic	31	9934.55	±	3885.17	Chaubey, et al. 2011
80	Alak	Laos	Southern	Austro-Asiatic	22	9332.45	±	2057.71	Cai, et al. 2011
81	Mawasi	India	Madhya-Pradesh	Austro-Asiatic	11	9332.45	±	3339.24	Chaubey, et al. 2011
82	Xinhmul	Laos	Central	Austro-Asiatic	23	9189.25	±	1597.03	Cai, et al. 2011
83	Phnong	Cambodia	Kratie	Austro-Asiatic	20	9057.97	±	2687.03	This Study
84	Jeh	Laos	Southern	Austro-Asiatic	15	8856.68	±	2903.02	Cai, et al. 2011
85	Brao	Cambodia	Ratanakri	Austro-Asiatic	24	8303.14	±	2230.69	This Study
86	Mataran	Indonesia	Eastern	Austronesian	17	8169.93	±	2546.67	Chaubey, et al. 2011
87	krd	India	South India	Dravidian	20	8152.17	±	3299.22	Sengupta, et al. 2006
88	Birhor	India	Maharashtra	Austro-Asiatic	15	8051.53	±	4168.17	Chaubey, et al. 2011
89	Juang	India	Orissa	Austro-Asiatic	11	7685.55	±	2503.68	Chaubey, et al. 2011
90	Lun	Cambodia	Ratanakri	Austro-Asiatic	12	7548.31	±	2890.78	This Study
91	Borneo	Indonesia	Eastern	Austronesian	18	7212.83	±	2211.37	Karafet, et al. 2010
92	Jarai	Cambodia	Ratanakri	Austronesian	34	7193.09	±	2498.21	This Study
93	Gei	China	Hainan	Daic	14	7116.98	±	1997.68	Li, et al. 2008a
94	Shompen	India	Andaman Island	Austro-Asiatic	10	6944.44	±	4915.1	Chaubey, et al. 2011
95	Kmr Mur	India	Central India	Dravidian	15	6843.8	±	3081.75	Sengupta, et al. 2006
96	Bit	Laos	Northern	Austro-Asiatic	15	6441.22	±	2130.23	Cai, et al. 2011
97	kdr	India	South India	Dravidian	13	6038.65	±	2635.87	Sengupta, et al. 2006
98	Ho	India	India	Austro-Asiatic	24	5535.43	±	2423.83	Sengupta, et al. 2006
99	India Ho	India	India	Austro-Asiatic	12	5535.43	±	2123.09	Chaubey, et al. 2011
100	Mel	Cambodia	Kratie	Austro-Asiatic	15	4428.34	±	1809.36	This Study
101	Hani	China	Yunnan	Tibeto-Burman	17	4262.57	±	1906.28	Xue, et al.2006
102	Li	China	Hainan	Daic	21	4025.76	±	1311.45	Xue, et al.2006
103	Sulawesi Toraja	Indonesia	Eastern	Austronesian	15	3623.19	±	1844.84	Karafet, et al. 2010; Chaubey, et al. 2011
104	Kataang	Laos	Southern	Austro-Asiatic	15	2415.46	±	1247.34	Cai, et al. 2011
105	D16	China	Guangxi	Daic	10	1811.59	±	810.17	Li, et al. 2008b
*: The references are the same with that in Table S1.
#: Estimated by common 6 loci sets: DYS19, DYS389 I, DYS390, DYS391, DYS392 and DYS393.

## Sheet: Table S4
Table S4. Estimated TMRCAs of the O2a-M95 lineages among Asian populations using different sets of loci.
							Results of corresponding number of Loci			Results of 6 Loci*			Results of 7 Loci #
No.	Population	Region	Location	Liguistic Family	M95 Counts	Number of Loci	TMRCA		SE	TMRCA		SE	TMRCA		SE	References¶
1	Daic all (Guizhou)	China	Guizhou	Daic	96	7	52245.1	±	12649.2	46163.9	±	15099	52245.1	±	12649.2	Xue, et al.2006
2	Daic (Yunnan)	China	Yunnan	Daic	47	7	46473.7	±	23895.1	22222.2	±	3324.22	46473.7	±	23895.1	Li, et al. 2008b
3	Daic (Guizhou)	China	Guizhou	Daic	77	7	42819.5	±	13015	44780.1	±	15223.8	42819.5	±	13015	Xue, et al.2006
4	Daic (Guangxi)	China	Guangxi	Daic	115	7	39067.4	±	8372.48	35421.3	±	7837.54	39067.4	±	8372.48	Li, et al. 2008b
5	Daic all (Hainan)	China	Hainan	Daic	48	7	38172.9	±	18906.6	27605.2	±	8352.22	38172.9	±	18906.6	Xue, et al.2006
6	Bugan	China	Yunnan	Austro-Asiatic	16	6	37027.1	±	15470.7	37027.1	±	15470.7	-	±	-	Cai, et al. 2011
7	AU1 (Taiwan)	China	Taiwan	Austronesian	15	14	33816.4	±	7062.67	42673.1	±	13968.9	38647.3	±	12473.4	Chaubey, et al. 2011
8	Flores	Indonesia	Eastern	Austronesian	18	12	31619	±	16949.3	15096.6	±	7721.88	17109.5	±	5714.01	Karafet, et al. 2010
9	Banjarmasin	Indonesia		Austronesian	10	14	31573.5	±	9291.3	15432.1	±	3015.59	15010.4	±	2154.93	Chaubey, et al. 2011
10	Khmer	Cambodia		Austro-Asiatic	18	16	29123.9	±	8500.04	22716.8	±	9166.64	20703.9	±	4683.99	This Study
11	Indonesia AU2	Indonesia		Austronesian	36	7	27749	±	8470.57	30038.4	±	10038.7	27749	±	8470.57	Li, et al. 2008b
12	Nan Htin	Thailand	North	Austro-Asiatic	30	16	26872	±	6908.47	29991.9	±	8716.97	27605.2	±	7744.14	This Study
13	Nicobar Island all	India		Austro-Asiatic	22	14	26526.9	±	6005.49	18664.9	±	7047.35	22939	±	7330.97	Chaubey, et al. 2011
14	Sulawesi & Sumatra	Indonesia	Eastern &Western	Austronesian	13	12	26012.6	±	13745.4	6038.65	±	1822.87	11148.3	±	5336.83	Karafet, et al. 2010
15	AA all (Cambodia)	Cambodia		Austro-Asiatic	208	16	25595.3	±	6158	22065.4	±	5589.89	24138.2	±	5159.06	This Study
16	Thailand AA all	Thailand		Austro-Asiatic	52	16	25257.8	±	5203.06	31702.9	±	7206.85	30259.6	±	6259.57	This Study
17	Daic (Hainan)	China	Hainan	Daic	27	7	24921.4	±	6461.28	20272.6	±	6353.92	24921.4	±	6461.28	Xue, et al.2006
18	Daic (GD&SH)	China	GD&SH	Daic	10	7	23550.7	±	6650.35	26268.1	±	7181.93	23550.7	±	6650.35	Li, et al. 2008b
19	Kreung	Cambodia		Austro-Asiatic	14	16	22968.4	±	6035.37	20488.3	±	7592.55	28283.1	±	10096.3	This Study
20	AU2 (Taiwan)	China	Taiwan	Austronesian	12	7	22429.3	±	7594.38	26167.5	±	7821.8	22429.3	±	7594.38	Li, et al. 2008b
21	Bulang & Wa	China	Yunnan	Austro-Asiatic	22	16	22343	±	3828.71	14135.9	±	4679.53	15175	±	4089.16	This Study
22	Tompoun	Cambodia		Austro-Asiatic	37	16	22338.9	±	4979.72	20400.8	±	5147.09	26859.2	±	7786.73	This Study
23	AA all (Yunnan)	China	Yunnan	Austro-Asiatic	37	16	21849.3	±	3564.17	26357.8	±	8103.69	22102.8	±	5092.13	This Study; Cai, et al. 2011
24	Bo	Laos		Austro-Asiatic	18	17	21672	±	7118.56	25664.3	±	17412.2	22860.6	±	14980.7	Cai, et al. 2011
25	Hmong-Mien all	China	Hunan	Hmong-Mien	103	7	21658.7	±	2947.94	19414	±	2079.42	21658.7	±	2947.94	Chaubey, et al. 2011; Cai, et al. 2011
26	Suy	Laos		Austro-Asiatic	33	17	21153.6	±	6798.99	28912.3	±	14789.3	28075.8	±	12527.2	Cai, et al. 2011
27	Mien	China	Hunan	Hmong-Mien	87	7	20822.9	±	3188.53	20772.9	±	2663.58	20822.9	±	3188.53	Chaubey, et al. 2011; Cai, et al. 2011
28	Mal	Laos		Austro-Asiatic	34	17	20531.4	±	5429.22	14147.7	±	5336.82	13396.7	±	4184.84	Cai, et al. 2011
29	Gadaba	India		Austro-Asiatic	14	14	20334.2	±	6672.19	30193.2	±	14771.5	29946.8	±	12486.6	Chaubey, et al. 2011
30	Pinghua-Han	China	Guangxi	South Han Chinese	43	6	20222.4	±	6176.53	20272.6	±	6353.92	-	±	-	Gan, et al. 2008
31	Kinh	Vietnam		Austro-Asiatic	33	7	19449.1	±	5069.53	15554.1	±	4023.27	19449.1	±	5069.53	He, et al. 2012; Chaubey, et al. 2011
32	AA all (Laos)	Laos		Austro-Asiatic	460	17	19297.1	±	3048.84	16837.8	±	2766.68	17997	±	2686.91	Cai, et al. 2011
33	Kravet	Cambodia		Austro-Asiatic	13	16	18812.7	±	5040.54	14864.4	±	6218.21	13537.2	±	5420.34	This Study
34	Alak	Laos		Austro-Asiatic	22	17	18555.1	±	4460.46	9332.45	±	2057.71	16939.6	±	7803.38	Cai, et al. 2011
35	Bulang	China	Yunnan	Austro-Asiatic	17	16	18515.6	±	4924.76	15274.2	±	5514.41	14919	±	4674.05	This Study
36	Aheu	Laos		Austro-Asiatic	26	17	18487.6	±	2666.57	18580.5	±	3698.63	18315	±	3137.16	Cai, et al. 2011
37	South-Munda	India		Austro-Asiatic	79	14	18410.8	±	2362.1	17657.3	±	4939.26	19852.2	±	4716.29	Chaubey, et al. 2011
38	Laven	Laos		Austro-Asiatic	21	17	18173.5	±	4361.09	21566.6	±	6955.02	22429.3	±	5941.03	Cai, et al. 2011
39	Nicobarese	India		Austro-Asiatic	12	14	17900.3	±	5375.7	18619.2	±	9336.06	17684.6	±	7945.57	Chaubey, et al. 2011
40	Lawa (Chiang Mai )	Thailand	North	Austro-Asiatic	22	16	17858.6	±	2699.57	18115.9	±	2912.69	20586.3	±	2925.17	This Study
41	Indonesia AU1	Indonesia		Austronesian	76	10	17741.4	±	4098.65	11044.4	±	2388.17	12327	±	2391.45	Karafet, et al. 2010
42	Vietnam All	Vietnam			56	7	17653.8	±	4332.64	15096.6	±	4138.31	17653.8	±	4332.64	He, et al. 2012; Chaubey, et al. 2011
43	Bodo & Khasi-Khmuic	India		Austro-Asiatic	12	14	17468.9	±	3352.31	19625.6	±	4789.86	18547.3	±	4189.33	Chaubey, et al. 2011
44	Inh	Laos		Austro-Asiatic	27	17	17355.5	±	3968.85	19905.2	±	6898.54	24154.6	±	7214.59	Cai, et al. 2011
45	De'ang	China	Yunnan	Austro-Asiatic	15	16	17189.6	±	3799.55	22544.3	±	6471.35	22429.3	±	5470.5	This Study
46	Hmong	China	Hunan	Hmong-Mien	16	7	17145.4	±	2028.87	18493.4	±	1794.21	17145.4	±	2028.87	Chaubey, et al. 2011; Cai, et al. 2011
47	Lao	Cambodia		Daic	14	16	17064.6	±	5831.62	13155.6	±	2920.66	18300.8	±	5706.65	This Study
48	Khmu	Laos		Austro-Asiatic	33	17	16835	±	2931.75	14830.2	±	2619.03	18194.4	±	3066.9	Cai, et al. 2011
49	Bali	Indonesia		Austronesian	360.917	12	16536.1	±	10103.7	10304.2	±	2151.29	14784	±	6733.31	Karafet, et al. 2010
50	Kuy	Cambodia		Austro-Asiatic	34	16	16517.5	±	3669.64	20247.2	±	5132.82	24357.6	±	5976.06	This Study
51	Kachac	Cambodia		Austro-Asiatic	13	16	16374	±	3393.24	15328.9	±	5745.69	16324.3	±	4956.96	This Study
52	So	Laos		Austro-Asiatic	25	17	16328.5	±	4374.12	13419.2	±	5543.72	13250.5	±	5152.47	Cai, et al. 2011
53	Daic (Laos)	Laos		Daic	12	7	16103.1	±	5446.49	8554.75	±	2516.1	8195.31	±	2156.66	He, et al. 2012
54	Java	Indonesia	Java	Austronesian	30	12	15650.2	±	3858.37	11070.9	±	2708.06	12077.3	±	2500.24	Karafet, et al. 2010
55	AU (Indonesia)	Indonesia		Austronesian	27	14	15623.8	±	3128.5	15208.4	±	3406.59	13605.4	±	3707.96	Chaubey, et al. 2011
56	Munda all	India		Austro-Asiatic	166	14	15481.2	±	1547.51	15096.6	±	3090.54	16588.1	±	3007.81	Chaubey, et al. 2011
57	Mataran	Indonesia	Mataran	Austronesian	17	14	14919	±	4869.32	10656.4	±	2581.12	9438.56	±	1766.62	Chaubey, et al. 2011
58	Kharia	India		Austro-Asiatic	23	14	14740.3	±	3200.44	9976.9	±	4101.16	9226.75	±	3546.36	Chaubey, et al. 2011
59	Cham	Vietnam		Austronesian	23	7	14627.8	±	3884.84	11552.2	±	2808.18	14627.8	±	3884.84	He, et al. 2012
60	Borneo	Malaysia		Austronesian	13	14	14532.6	±	3281.86	12541.8	±	3432.36	16722.4	±	5088.47	Chaubey, et al. 2011
61	Malaysia all	Malaysia		Austronesian	24	14	14341.8	±	3311.1	12077.3	±	2895.2	13952.7	±	3082.89	Chaubey, et al. 2011
62	Bonda	India		Austro-Asiatic	10	14	13975.2	±	2780.88	16002.4	±	4035.06	15786.7	±	3417.06	Chaubey, et al. 2011
63	Lun	Cambodia		Austro-Asiatic	12	16	13964.4	±	4021.44	7548.31	±	2890.78	13802.6	±	6714.57	This Study
64	Ngeq	Laos		Austro-Asiatic	17	17	13924.4	±	3378.62	15629.4	±	3718.74	14919	±	3222.2	Cai, et al. 2011
65	Borneo	Indonesia	Western	Austronesian	18	12	13838.6	±	5351.64	7212.83	±	2211.37	8770.42	±	2432.91	Karafet, et al. 2010
66	san	India	East	Austro-Asiatic	10	10	13768.1	±	3128.46	10869.6	±	3240.68	12681.2	±	3283.79	Sengupta, et al. 2006
67	I	Indonesia		Austronesian	35	7	13605.4	±	3707.96	13984.2	±	4005.08	13605.4	±	3707.96	Li, et al. 2008b
68	Java	Indonesia	Java	Austronesian	22	14	13528.1	±	4115.19	10979.4	±	3144.01	9881.42	±	2032.98	Chaubey, et al. 2011
69	Oy	Laos		Austro-Asiatic	31	17	13324	±	3702.66	9934.55	±	2998.83	11186.8	±	2826.96	Cai, et al. 2011
70	Talieng	Laos		Austro-Asiatic	23	17	13232.5	±	2242.61	11552.2	±	2462.94	11252.1	±	2103.08	Cai, et al. 2011
71	Asur	India		Austro-Asiatic	21	14	13186.4	±	1593.32	12940	±	2737.06	13309.7	±	2342.6	Chaubey, et al. 2011
72	Shompen	India		Austro-Asiatic	10	14	13069.4	±	9280.55	6944.44	±	4915.1	6469.98	±	4181.03	Chaubey, et al. 2011
73	Tibeto-Burman	India	Northeast	Tibeto-Burman	16	10	12907.6	±	3094.81	16588.1	±	1573.93	16401	±	1343.3	Sengupta, et al. 2006
74	Katu	Laos		Austro-Asiatic	31	17	12778.6	±	3345.81	10518.9	±	4159.68	11353.8	±	3613.34	Cai, et al. 2011
75	Kota Kinabalu	Malaysia		Austronesian	11	14	12704.7	±	4310.63	10430.4	±	2744.84	9410.88	±	2533.96	Chaubey, et al. 2011
76	North-Munda	India		Austro-Asiatic	87	14	12345	±	1328.92	11660.8	±	2603	12672.2	±	2421.29	Chaubey, et al. 2011
77	Savara	India		Austro-Asiatic	13	14	12342.7	±	1721.4	10219.2	±	2937.83	11546.4	±	2815.36	Chaubey, et al. 2011
78	Lamet	Laos		Austro-Asiatic	28	17	12163.6	±	1387.94	14367.8	±	1538.64	13309.7	±	1801.76	Cai, et al. 2011
79	Jarai	Cambodia		Austronesian	34	16	11822	±	2741.24	7193.09	±	2498.21	9819.15	±	3369.57	This Study
80	Kataang	Laos		Austro-Asiatic	15	17	11755.2	±	5695.89	2415.46	±	1247.34	8281.57	±	5960.09	Cai, et al. 2011
81	Brao	Cambodia		Austro-Asiatic	24	16	11699.9	±	2428.4	8303.14	±	2230.69	11214.6	±	3468.58	This Study
82	Brau	Laos		Austro-Asiatic	21	17	11502.2	±	2318.85	10352	±	3243.13	12570.2	±	3526.12	Cai, et al. 2011
83	kdr	India	South	Dravidian	13	10	11148.3	±	3476.08	6038.65	±	2635.87	8361.2	±	3218.23	Sengupta, et al. 2006
84	Birhor	India		Austro-Asiatic	23	14	11027.1	±	2667.86	8051.53	±	4168.17	12602.4	±	4969.66	Chaubey, et al. 2011
85	Phnong	Cambodia		Austro-Asiatic	20	16	10643.1	±	2660.82	9057.97	±	2687.03	9057.97	±	2270.95	This Study
86	Bit	Laos		Austro-Asiatic	13	17	10405.1	±	3561.58	6441.22	±	2130.23	9157.51	±	3735	Cai, et al. 2011
87	Xinhmul	Laos		Austro-Asiatic	22	17	10210.8	±	2065.75	9189.25	±	1597.03	11763.6	±	3282.59	Cai, et al. 2011
88	Hani	China	Yunnan	Tibeto-Burman	17	16	10123.6	±	4779.58	4262.57	±	1906.28	6393.86	±	2671.71	Xue, et al.2006
89	Jeh	Laos		Austro-Asiatic	14	17	9834.37	±	2411.94	8856.68	±	2903.02	9982.25	±	2791.27	Cai, et al. 2011
90	Mel	Cambodia		Austro-Asiatic	15	16	9661.84	±	2636.8	4428.34	±	1809.36	7246.38	±	3206.2	This Study
91	Juang	India		Austro-Asiatic	11	14	9646.15	±	2452.84	7685.55	±	2503.68	7058.16	±	2207.05	Chaubey, et al. 2011
92	Buyi	China	Guizhou	Daic	19	16	9415.52	±	1926.46	15573.4	±	1933.25	15255.5	±	1664.51	Xue, et al.2006
93	India South DR	India	South	Dravidian	33	10	8893.28	±	2155.55	7685.55	±	2405.46	7842.4	±	2039.02	Sengupta, et al. 2006
94	East AA all	India	East	Austro-Asiatic	34	10	8844.84	±	2053.19	15293.5	±	2907.23	17778.4	±	3494.51	Sengupta, et al. 2006
95	India DR all	India	South	Dravidian	48	10	8152.17	±	1902.28	7685.55	±	2405.46	7842.4	±	2039.02	Sengupta, et al. 2006
96	Mawasi	India		Austro-Asiatic	20	14	7246.38	±	1395.52	9332.45	±	3339.24	6987.58	±	1742.5	Chaubey, et al. 2011
97	krd	India	South	Dravidian	20	10	7065.22	±	2496.38	8152.17	±	3299.22	6987.58	±	3021.79	Sengupta, et al. 2006
98	India Central DR	India	South	Dravidian	15	10	6521.74	±	2250.11	11521.1	±	4700.81	12395.1	±	4067.91	Sengupta, et al. 2006
99	kmr	India	South	Dravidian	13	10	6521.74	±	2250.11	6843.8	±	3081.75	8281.57	±	2975.04	Sengupta, et al. 2006
100	Ho	India		Austro-Asiatic	12	10	6469.98	±	1410.42	5535.43	±	2423.83	6901.31	±	2255.06	Sengupta, et al. 2006
101	ho	India	East	Austro-Asiatic	24	10	6038.65	±	1828.29	5535.43	±	2123.09	6901.31	±	2462.12	Chaubey, et al. 2011
102	Li	China	Hainan	Daic	21	17	3881.99	±	1255.07	4025.76	±	1311.45	6161.89	±	2406.56	Xue, et al.2006
	*: Common 6 Loci sets-DYS19, DYS389 I, DYS390, DYS391, DYS392 and DYS393.
	#: Common 7 Loci sets-DYS19, DYS389 I, DYS389 II, DYS390, DYS391, DYS392 and DYS393.
	¶: The references are the same with that in Table S1.

## Sheet: Table S5
Table S5. Unbaised Haploid Diversity of the O2a-M95 lineages among Asian populations.
NO.	Population	Region	Location	Liguistic Family	O2a-M95 Counts	uh #		SE	References*
1	D1D14	China	Guangxi	Daic	13	0.698718	±	0.0407778	Li, et al. 2008b
2	D6	China	Guizhou	Daic	19	0.649123	±	0.042654	Li, et al. 2008b
3	D19D3D7	China	Guizhou	Daic	14	0.64652	±	0.0448998	Li, et al. 2008b
4	T1-T3	China	Taiwan	Austronesian	12	0.633838	±	0.048139	Li, et al. 2008b
5	D2	China	Guangxi	Daic	11	0.60303	±	0.097508	Li, et al. 2008b
6	D13	China	Yunnan	Daic	15	0.590476	±	0.0499735	Li, et al. 2008b
7	D25D30D4	China	Guangxi	Daic	12	0.585859	±	0.092467	Li, et al. 2008b
8	Meghalaya	India	Orissa	Austro-Asiatic	12	0.585859	±	0.0333486	Chaubey, et al. 2011
9	Kimmun	China	Hunan	Hmong-Mien	27	0.579772	±	0.047135	Cai, et al. 2011
10	D10D17D27	China	Hainan	Daic	17	0.571078	±	0.0508246	Li, et al. 2008b
11	D24	China	Guangxi	Daic	18	0.570806	±	0.118415	Li, et al. 2008b
12	D11	China	Yunnan	Daic	23	0.568511	±	0.0671349	Li, et al. 2008b
13	He Zhou	China	Guangxi	Daic	17	0.560049	±	0.0395247	Gan, et al. 2008
14	Austronesian	China	Taiwan	Austronesian	15	0.55873	±	0.096677	Chaubey, et al. 2011
15	D26	China	Guizhou	Daic	15	0.546032	±	0.11823	Li, et al. 2008b
16	D9I23	China	Hainan	Daic	11	0.545455	±	0.0875752	Li, et al. 2008b
17	D20	China	Guangxi	Daic	15	0.544444	±	0.0707338	Li, et al. 2008b
18	Suy	Laos	Southern	Austro-Asiatic	33	0.536932	±	0.0649224	Cai, et al. 2011
19	Lawa	Thailand	Chiang Mai	Austro-Asiatic	14	0.534799	±	0.0576385	This Study
20	D21	China	Guangxi	Daic	12	0.532828	±	0.117064	Li, et al. 2008b
21	Htin	Thailand	Nan	Austro-Asiatic	30	0.529502	±	0.0371233	This Study
22	Bugan	China	Yunnan	Austro-Asiatic	16	0.527778	±	0.104675	Cai, et al. 2011
23	Lamet	Laos	Northern	Austro-Asiatic	29	0.522989	±	0.0434582	Cai, et al. 2011
24	D22	China	Guizhou	Daic	28	0.520282	±	0.11249	Li, et al. 2008b
25	Hmong	China	Hunan	Hmong-Mien	25	0.517778	±	0.0703624	Chaubey, et al. 2011; Cai, et al. 2011
26	D23	China	Guangxi	Daic	13	0.517094	±	0.103821	Li, et al. 2008b
27	D18	China	Guangxi	Daic	17	0.51348	±	0.10695	Li, et al. 2008b
28	Lao	Laos	Northern	Austro-Asiatic	12	0.512626	±	0.105294	He, et al. 2012
29	Palu Pekambaru	Indonesia	Western	Austronesian	13	0.508547	±	0.0581574	Chaubey, et al. 2011
30	Laven	Laos	Northern	Austro-Asiatic	21	0.505556	±	0.0709659	Cai, et al. 2011
31	De'ang	China	Yunnan	Austro-Asiatic	20	0.504386	±	0.058267	This Study
32	Khmer	Cambodia	Kratie	Austro-Asiatic	21	0.501587	±	0.0784551	This Study
33	Buyi	China	Guizhou	Daic	19	0.491228	±	0.079684	Xue, et al.2006
34	Mien-Southern	China	Hunan	Hmong-Mien	10	0.481481	±	0.0921024	Cai, et al. 2011
35	Khmu	Laos	Northern	Austro-Asiatic	34	0.479798	±	0.0555784	Cai, et al. 2011
36	Zwn	Hainan	Hainan	Daic	31	0.478853	±	0.0615261	Li, et al. 2008a
37	Kreung	Cambodia	Ratanakri	Austro-Asiatic	14	0.474359	±	0.107798	This Study
38	Moifau	China	Hainan	Daic	19	0.466862	±	0.0772346	Li, et al. 2008a
39	D15	China	Guangxi	Daic	16	0.4625	±	0.0845399	Li, et al. 2008b
40	Ha	China	Hainan	Daic	32	0.450605	±	0.0912422	Li, et al. 2008a
41	Mahali Santhal	India	Jharkhand	Austro-Asiatic	11	0.448485	±	0.0960563	Chaubey, et al. 2011
42	Baiga Bonda	India	Orissa	Austro-Asiatic	18	0.445534	±	0.0761733	Chaubey, et al. 2011
43	Aheu	Laos	Northern	Austro-Asiatic	26	0.445128	±	0.0846635	Cai, et al. 2011
44	Asur	India	Jharkhand	Austro-Asiatic	21	0.434127	±	0.089632	Chaubey, et al. 2011
45					10	0.433333	±	0.113855	Cai, et al. 2011
46	Pinghua-Han	China	Guangxi	Southern Han	42	0.432249	±	0.064206	Gan, et al. 2008
47	Borneo	Malaysia	Malaysia	Austronesian	13	0.431624	±	0.0976194	Chaubey, et al. 2011
48	Kinh	Vietnam	Northern	Austro-Asiatic	33	0.427715	±	0.0769686	He, et al. 2012; Chaubey, et al. 2011
49	Tompoun	Cambodia	Ratanakri	Austro-Asiatic	37	0.426426	±	0.074586	This Study
50	Bulang	China	Yunnan	Austro-Asiatic	17	0.415441	±	0.105905	This Study
51	Ngeq	Laos	Southern	Austro-Asiatic	17	0.415441	±	0.0523644	Cai, et al. 2011
52	Jiamao	China	Hainan	Daic	17	0.414216	±	0.0901081	Li, et al. 2008a
53	Kuy	Cambodia	Stung Treng	Austro-Asiatic	34	0.410576	±	0.0844973	This Study
54	Lao	Cambodia	Stung Treng	Daic	14	0.410256	±	0.0517509	This Study
55	Kachac	Cambodia	Ratanakri	Austro-Asiatic	13	0.403846	±	0.133512	This Study
56	Nicobar Island	Nicobar	Nicobar Island	Austro-Asiatic	12	0.401515	±	0.069845	Chaubey, et al. 2011
57	Alak	Laos	Southern	Austro-Asiatic	22	0.399711	±	0.0716549	Cai, et al. 2011
58	Kravet & Kraol	Cambodia	Ratanakri	Austro-Asiatic	13	0.399573	±	0.110208	This Study
59	Mien-Northern	China	Hunan	Hmong-Mien	13	0.399573	±	0.071183	Cai, et al. 2011
60	I1-9	Indonesia	Western	Austronesian	38	0.397819	±	0.0739191	Li, et al. 2008b
61	Sumatra Sumba	Indonesia	Western	Austronesian	12	0.393939	±	0.0550482	Karafet, et al. 2010; Chaubey, et al. 2011
62	Cham	Vietnam	Southern	Austronesian	23	0.391963	±	0.0502294	He, et al. 2012
63	Inh	Laos	Southern	Austro-Asiatic	27	0.384615	±	0.09555	Cai, et al. 2011
64	Java	Indonesia	Eastern	Austronesian	52	0.384364	±	0.0654244	Karafet, et al. 2010; Chaubey, et al. 2011
65	Talieng	Laos	Southern	Austro-Asiatic	23	0.373518	±	0.0714512	Cai, et al. 2011
66	Mal	Laos	Northern	Austro-Asiatic	35	0.369188	±	0.0696357	Cai, et al. 2011
67	Flores	Indonesia	Eastern	Austronesian	18	0.364924	±	0.0983643	Karafet, et al. 2010
68	Savara	India	Orissa	Austro-Asiatic	13	0.363248	±	0.0951179	Chaubey, et al. 2011
69	Kota Kinabalu Malay	Malaysia	Malaysia	Austronesian	11	0.357576	±	0.0976491	Chaubey, et al. 2011
70	Brau	Laos	Southern	Austro-Asiatic	21	0.357143	±	0.0962093	Cai, et al. 2011
71	Bali	Indonesia	Eastern	Austronesian	361	0.352016	±	0.0580147	Karafet, et al. 2010
72	Xinhmul	Laos	Central	Austro-Asiatic	23	0.349802	±	0.0612903	Cai, et al. 2011
73	Brao	Cambodia	Ratanakri	Austro-Asiatic	24	0.347826	±	0.0732207	This Study
74	Yao, Lowland Zaomin	China	Hunan	Hmong-Mien	22	0.338384	±	0.0970084	Cai, et al. 2011
75	Chhattishgarh	India	Chhattishgarh	Austro-Asiatic	31	0.336559	±	0.11398	Chaubey, et al. 2011
76	Mataran	Indonesia	Eastern	Austronesian	17	0.334559	±	0.0900097	Chaubey, et al. 2011
77	So	Laos	Central	Austro-Asiatic	27	0.331909	±	0.0857695	Cai, et al. 2011
78	Tibeto-Burman	India	Northeast India	Tibeto-Burman	16	0.329167	±	0.109835	Sengupta, et al. 2006
79	Gei	China	Hainan	Daic	14	0.326007	±	0.0823158	Li, et al. 2008a
80	Borneo	Indonesia	Eastern	Austronesian	18	0.32244	±	0.086457	Karafet, et al. 2010
81	san	India	East India	Austro-Asiatic	10	0.318519	±	0.0884557	Sengupta, et al. 2006
82	Juang	India	Orissa	Austro-Asiatic	11	0.318182	±	0.0834187	Chaubey, et al. 2011
83	Jeh	Laos	Southern	Austro-Asiatic	15	0.31746	±	0.084816	Cai, et al. 2011
84	Gadaba	India	Orissa	Austro-Asiatic	14	0.31685	±	0.122481	Chaubey, et al. 2011
85	Katu	Laos	Southern	Austro-Asiatic	31	0.313262	±	0.0980697	Cai, et al. 2011
86	Bo	Laos	Central	Austro-Asiatic	18	0.311547	±	0.112077	Cai, et al. 2011
87	Phnong	Cambodia	Kratie	Austro-Asiatic	20	0.304386	±	0.0917101	This Study
88	Jarai	Cambodia	Ratanakri	Austronesian	34	0.294118	±	0.101115	This Study
89	Oy	Laos	Southern	Austro-Asiatic	31	0.291039	±	0.095665	Cai, et al. 2011
90	Lun	Cambodia	Ratanakri	Austro-Asiatic	12	0.277778	±	0.0913011	This Study
91	Mawasi	India	Madhya-Pradesh	Austro-Asiatic	11	0.272727	±	0.0968939	Chaubey, et al. 2011
92	Bit	Laos	Northern	Austro-Asiatic	15	0.250794	±	0.064765	Cai, et al. 2011
93	Kmr Mur	India	Central India	Dravidian	15	0.247619	±	0.0940883	Sengupta, et al. 2006
94	India Ho	India	India	Austro-Asiatic	12	0.244949	±	0.0889878	Chaubey, et al. 2011
95	krd	India	South India	Dravidian	20	0.224561	±	0.0838112	Sengupta, et al. 2006
96	Hani	China	Yunnan	Tibeto-Burman	17	0.220588	±	0.0789885	Xue, et al.2006
97	Ho	India	India	Austro-Asiatic	24	0.218599	±	0.0713971	Sengupta, et al. 2006
98	Birhor	India	Maharashtra	Austro-Asiatic	15	0.214286	±	0.0863731	Chaubey, et al. 2011
99	Shompen	India	Andaman Island	Austro-Asiatic	10	0.207407	±	0.112972	Chaubey, et al. 2011
100	kdr	India	South India	Dravidian	13	0.207265	±	0.0807059	Sengupta, et al. 2006
101	Li	China	Hainan	Daic	21	0.166667	±	0.0263416	Xue, et al.2006
102	Sulawesi Toraja	Indonesia	Eastern	Austronesian	15	0.166667	±	0.0734322	Karafet, et al. 2010; Chaubey, et al. 2011
103	Mel	Cambodia	Kratie	Austro-Asiatic	15	0.160317	±	0.0690467	This Study
104	Kataang	Laos	Southern	Austro-Asiatic	15	0.125397	±	0.0633848	Cai, et al. 2011
105	D16	China	Guangxi	Daic	10	0.1	±	0.0447214	Li, et al. 2008b
	*: The references are the same with that in Table S1.
	#: Estimated by common 6 loci sets: DYS19, DYS389 I, DYS390, DYS391, DYS392 and DYS393.

## Sheet: Table S6
Table S6. Pairwise Fst between populations based on Y-STRs Variations of O2a-M95 (Estimated based on 7 loci : DYS19, DYS389 I, DYS389 II, DYS390, DYS391, DYS392 and DYS393).
	Daic (Guangxi, China)	Daic (Guizhou, China)	Daic (Hainan, China)	Hmong-Mien (Hunan, China)	Austro-Asiatic (Yunnan, China)	Daic (Yunnan, China)	Tibeto-Burman (Yunnan, China)	Austro-Asiatic (India)	Dravidian (India)	Indo-European (India)	Nicobar Island (India)	Tibeto-Burman (India)	Austro-Asiatic (Cambodia)	Austro-Asiatic (Laos)	Austro-Asiatic (Thailand)	Austro-Asiatic (Vietnam)	Austronesian (Vietnam)	Austronesian-Eastern (Indonesia)	Austronesian-Western (Indonesia)	Austronesian (Taiwan, China)
Daic (Guangxi, China)	0
Daic (Guizhou, China)	0.00713395	0
Daic (Hainan, China)	0.0135515	0.0166479	0
Hmong-Mien (Hunan, China)	0.00888081	0.0106939	0.00747499	0
Austro-Asiatic (Yunnan, China)	0.00519341	0.00992496	0.0152521	0.0131336	0
Daic (Yunnan, China)	0.00871774	0.00516039	0.0187799	0.0180951	0.0108203	0
Tibeto-Burman (Yunnan, China)	0.0620501	0.0601738	0.0364956	0.0393575	0.0725238	0.0789285	0
Austro-Asiatic (India)	0.0186279	0.0284559	0.0320999	0.0284652	0.0130037	0.0338685	0.0790459	0
Dravidian (India)	0.048998	0.0497967	0.054152	0.0506361	0.0285821	0.0511243	0.134747	0.0356619	0
Indo-European (India)	0.0376071	0.0400691	0.0534358	0.045128	0.0201578	0.0454283	0.12808	0.0264139	0.00639616	0
Nicobar Island (India)	0.0573885	0.0490966	0.0722699	0.0558824	0.0488059	0.0641691	0.117924	0.044542	0.0428984	0.0334402	0
Tibeto-Burman (India)	0.0939664	0.0862579	0.0898191	0.0817018	0.10974	0.111623	0.0654511	0.0995889	0.183607	0.160059	0.110602	0
Austro-Asiatic (Cambodia)	0.0148796	0.01862	0.0226128	0.0189473	0.00467196	0.0222251	0.0792715	0.00826669	0.0172881	0.0119347	0.0403549	0.115689	0
Austro-Asiatic (Laos)	0.0134934	0.0135499	0.0144812	0.00965381	0.00626952	0.0189763	0.0646481	0.0170845	0.019232	0.0163813	0.035872	0.101079	0.00502019	0
Austro-Asiatic (Thailand)	0.0165936	0.0172561	0.032003	0.0207375	0.0105048	0.0235873	0.0853032	0.0141939	0.0253865	0.0170636	0.025378	0.118262	0.00804556	0.0113462	0
Austro-Asiatic (Vietnam)	0.0205439	0.0157028	0.0102033	0.00616317	0.0182818	0.0235266	0.0426533	0.0370935	0.0460233	0.0451462	0.0573497	0.0880848	0.0210679	0.00873671	0.0281533	0
Austronesian (Vietnam)	0.0320089	0.0270008	0.0295056	0.0247073	0.0186438	0.0347722	0.0826257	0.0329649	0.0168787	0.0155028	0.0272316	0.115274	0.0148039	0.00689091	0.0207775	0.0174822	0
Austronesian-Eastern (Indonesia)	0.0252624	0.0229547	0.0287683	0.023938	0.0119827	0.0265237	0.0929729	0.0236152	0.00850681	0.00912186	0.0373133	0.131596	0.00591093	0.00482718	0.0145761	0.0200701	0.00661907	0
Austronesian-Western (Indonesia)	0.0243685	0.0262601	0.0259053	0.0233296	0.0116983	0.0291514	0.0878875	0.0176692	0.00855478	0.010918	0.0422967	0.129399	0.00602455	0.00427362	0.0168589	0.02051	0.0101121	0.00342265	0
Austronesian (Taiwan, China)	0.00682316	0.0210444	0.0220233	0.020952	0.0143933	0.0224413	0.0670255	0.0210307	0.066944	0.0513395	0.0636358	0.0939194	0.0256007	0.0274696	0.0261962	0.0384899	0.0454043	0.0420199	0.0400543	0

## Sheet: Table S7
Table S7. Collection of the mtDNA sequence variation data.
NO.	References	Nubmer of Populations	Number of mtDNA Sequences be analysed in this study
1	Bamshad, et al. 1998	12	241
2	Barik, et al. 2008	2	12
3	Betty, et al. 1996	1	20
4	Black, et al. 2006	1	31
5	Bodner, et al. 2011	15	214
6	Chandrasekar, et al. 2009	24	642
7	Chen, et al. 2008	1	4
8	Cordaux, et al. 2003	4	757
9	Duggan, et al. 2014	34	795
10	Endicott, et al. 2003	3	12
11	Fornarino, et al. 2009	6	20
12	Fucharoen, et al. 2001	6	215
13	Gunnarsdottir, et al. 2011	3	109
14	Hill, et al. 2006	1	99
15	Hill, et al. 2007	10	846
16	Horai, et al. 1996	4	67
17	Hurles, et al. 2005	4	23
18	Irwin, et al. 2008	1	191
19	Jin, et al. 2009	2	82
20	Kayser, et al. 2008	3	144
21	Kivisild, et al. 1999	6	292
22	Kivisild, et al. 2002	1	71
23	Kivisild, et al. 2003	7	174
24	Ko, et al. 2014	12	551
25	Kong, et al. 2006	1	47
26	Kong, et al. 2011	84	6093
27	Kutanan, et al. 2011	8	346
28	Li, et al. 2007	27	910
29	Maruyama, et al. 2010	1	124
30	Melton, et al. 1998	4	28
31	Metspalu, et al. 2004	21	12,32
32	Mona, et al. 2009	6	330
33	Mountain, et al. 1995	5	95
34	Oota, et al. 2001	8	305
35	Oota, et al. 2002	4	5
36	Peng, et al. 2010	2	304
37	Peng, et al. 2011	8	292
38	Prasad, et al. 2001	1	33
39	Qian, et al. 2001	4	50
40	Quintana-Murci, et al. 1999	1	27
41	Quintana-Murci, et al. 2004	23	95
42	Reddy, et al. 2007	9	53
43	Roychoudhury, et al. 2001	8	20
44	Simonson, et al. 2011	1	82
45	Soares, et al. 2008	22	330
46	Summerer, et al. 2014	13	327
47	Tabbada, et al. 2010	3	509
48	Thangaraj, et al. 1999	2	7
49	Thangaraj, et al. 2003	3	155
50	Tofanelli, et al. 2009	4	82
51	Trejaut, et al. 2005	9	641
52	Tsai, et al. 2001	1	9
53	Wang, et al. 2010	2	277
54	Wang, et al. 2012	2	246
55	Wen, et al. 2004a	28	731
56	Wen, et al. 2004b	16	418
57	Wen, et al. 2005	16	537
58	Wong, et al. 2007	1	205
59	Yao, et al. 2002a	6	271
60	Yao, et al. 2002b	10	548
61	Yao and Zhang 2002	4	81
62	Zhang, et al. 2013	13	1054
63	Zimmermann, et al. 2009	1	191
	Total	545	21470
References:
1	Bamshad MJ, Watkins WS, Dixon ME, Jorde LB, Rao BB, Naidu JM, Prasad BV, Rasanayagam A, Hammer MF 1998. Female gene flow stratifies Hindu castes. Nature. 395:651-652.
2	Barik SS, Sahani R, Prasad BV, et al. 2008. Detailed mtDNA genotypes permit a reassessment of the settlement and population structure of the Andaman Islands. Am J Phys Anthropol. 136:19-27.
3	Betty DJ, Chin-Atkins AN, Croft L, Sraml M, Easteal S 1996. Multiple independent origins of the COII/tRNA(Lys) intergenic 9-bp mtDNA deletion in aboriginal Australians. Am J Hum Genet. 58:428-433.
4	Black ML, Dufall K, Wise C, Sullivan S, Bittles AH 2006. Genetic ancestries in northwest Cambodia. Ann Hum Biol. 33:620-627.
5	Bodner M, Zimmermann B, Rock A, et al. 2011. Southeast Asian diversity: first insights into the complex mtDNA structure of Laos. BMC Evol Biol. 11:49.
6	Chandrasekar A, Kumar S, Sreenath J, et al. 2009. Updating phylogeny of mitochondrial DNA macrohaplogroup m in India: dispersal of modern human in South Asian corridor. PLoS One. 4:e7447.
7	Chen F, Wang SY, Zhang RZ, Hu YH, Gao GF, Liu YH, Kong QP 2008. Analysis of mitochondrial DNA polymorphisms in Guangdong Han Chinese. Forensic Sci Int Genet. 2:150-153.
8	Cordaux R, Saha N, Bentley GR, Aunger R, Sirajuddin SM, Stoneking M 2003. Mitochondrial DNA analysis reveals diverse histories of tribal populations from India. Eur J Hum Genet. 11:253-264.
9	Duggan AT, Evans B, Friedlaender FR, Friedlaender JS, Koki G, Merriwether DA, Kayser M, Stoneking M 2014. Maternal history of Oceania from complete mtDNA genomes: contrasting ancient diversity with recent homogenization due to the Austronesian expansion. Am J Hum Genet. 94:721-733.
10	Endicott P, Gilbert MT, Stringer C, Lalueza-Fox C, Willerslev E, Hansen AJ, Cooper A 2003. The genetic origins of the Andaman Islanders. Am J Hum Genet. 72:178-184.
11	Fornarino S, Pala M, Battaglia V, Maranta R, Achilli A, Modiano G, Torroni A, Semino O, Santachiara-Benerecetti SA 2009. Mitochondrial and Y-chromosome diversity of the Tharus (Nepal): a reservoir of genetic variation. BMC Evol Biol. 9:154.
12	Fucharoen G, Fucharoen S, Horai S 2001. Mitochondrial DNA polymorphisms in Thailand. J Hum Genet. 46:115-125.
13	Gunnarsdottir ED, Li M, Bauchet M, Finstermeier K, Stoneking M 2011. High-throughput sequencing of complete human mtDNA genomes from the Philippines. Genome Res. 21:1-11.
14	Hill C, Soares P, Mormina M, et al. 2007. A mitochondrial stratigraphy for island southeast Asia. Am J Hum Genet. 80:29-43.
15	Hill C, Soares P, Mormina M, et al. 2006. Phylogeography and ethnogenesis of aboriginal Southeast Asians. Mol Biol Evol. 23:2480-2491.
16	Horai S, Murayama K, Hayasaka K, Matsubayashi S, Hattori Y, Fucharoen G, Harihara S, Park KS, Omoto K, Pan IH 1996. mtDNA polymorphism in East Asian Populations, with special reference to the peopling of Japan. Am J Hum Genet. 59:579-590.
17	Hurles ME, Sykes BC, Jobling MA, Forster P 2005. The dual origin of the Malagasy in Island Southeast Asia and East Africa: evidence from maternal and paternal lineages. Am J Hum Genet. 76:894-901.
18	Irwin JA, Saunier JL, Strouss KM, Diegoli TM, Sturk KA, O'Callaghan JE, Paintner CD, Hohoff C, Brinkmann B, Parsons TJ 2008. Mitochondrial control region sequences from a Vietnamese population sample. Int J Legal Med. 122:257-259.
19	Jin HJ, Tyler-Smith C, Kim W 2009. The peopling of Korea revealed by analyses of mitochondrial DNA and Y-chromosomal markers. PLoS One. 4:e4210.
20	Kayser M, Choi Y, van Oven M, Mona S, Brauer S, Trent RJ, Suarkia D, Schiefenhovel W, Stoneking M 2008. The impact of the Austronesian expansion: Evidence from mtDNA and Y chromosome diversity in the Admiralty Islands of Melanesia. Mol Biol Evol. 25:1362-1374.
21	Kivisild T, Bamshad MJ, Kaldma K, et al. 1999. Deep common ancestry of indian and western-Eurasian mitochondrial DNA lineages. Curr Biol. 9:1331-1334.
22	Kivisild T, Rootsi S, Metspalu M, et al. 2003. The genetic heritage of the earliest settlers persists both in Indian tribal and caste populations. Am J Hum Genet. 72:313-332.
23	Kivisild T, Tolk HV, Parik J, Wang Y, Papiha SS, Bandelt HJ, Villems R 2002. The emerging limbs and twigs of the East Asian mtDNA tree. Mol Biol Evol. 19:1737-1751.
24	Ko AM, Chen CY, Fu Q, Delfin F, Li M, Chiu HL, Stoneking M, Ko YC 2014. Early Austronesians: into and out of Taiwan. Am J Hum Genet. 94:426-436.
25	Kong QP, Bandelt HJ, Sun C, et al. 2006. Updating the East Asian mtDNA phylogeny: a prerequisite for the identification of pathogenic mutations. Hum Mol Genet. 15:2076-2086.
26	Kong QP, Sun C, Wang HW, et al. 2011. Large-scale mtDNA screening reveals a surprising matrilineal complexity in east Asia and its implications to the peopling of the region. Mol Biol Evol. 28:513-522.
27	Kutanan W, Kampuansai J, Fuselli S, Nakbunlung S, Seielstad M, Bertorelle G, Kangwanpong D 2011. Genetic structure of the Mon-Khmer speaking groups and their affinity to the neighbouring Tai populations in Northern Thailand. BMC Genet. 12:56.
28	Li H, Cai X, Winograd-Cort ER, et al. 2007. Mitochondrial DNA diversity and population differentiation in southern East Asia. Am J Phys Anthropol. 134:481-488.
29	Maruyama S, Nohira-Koike C, Minaguchi K, Nambiar P 2010. MtDNA control region sequence polymorphisms and phylogenetic analysis of Malay population living in or around Kuala Lumpur in Malaysia. Int J Legal Med. 124:165-170.
30	Melton T, Clifford S, Martinson J, Batzer M, Stoneking M 1998. Genetic evidence for the proto-Austronesian homeland in Asia: mtDNA and nuclear DNA variation in Taiwanese aboriginal tribes. Am J Hum Genet. 63:1807-1823.
31	Metspalu M, Kivisild T, Metspalu E, et al. 2004. Most of the extant mtDNA boundaries in South and Southwest Asia were likely shaped during the initial settlement of Eurasia by anatomically modern humans. BMC Genet. 5.
32	Mona S, Grunz KE, Brauer S, et al. 2009. Genetic admixture history of Eastern Indonesia as revealed by Y-chromosome and mitochondrial DNA analysis. Mol Biol Evol. 26:1865-1877.
33	Mountain JL, Hebert JM, Bhattacharyya S, Underhill PA, Ottolenghi C, Gadgil M, Cavalli-Sforza LL 1995. Demographic history of India and mtDNA-sequence diversity. Am J Hum Genet. 56:979-992.
34	Oota H, Kitano T, Jin F, Yuasa I, Wang L, Ueda S, Saitou N, Stoneking M 2002. Extreme mtDNA homogeneity in continental Asian populations. Am J Phys Anthropol. 118:146-153.
35	Oota H, Settheetham-Ishida W, Tiwawech D, Ishida T, Stoneking M 2001. Human mtDNA and Y-chromosome variation is correlated with matrilocal versus patrilocal residence. Nat Genet. 29:20-21.
36	Peng MS, He JD, Liu HX, Zhang YP 2011. Tracing the legacy of the early Hainan Islanders--a perspective from mitochondrial DNA. BMC Evol Biol. 11:46.
37	Peng MS, Quang HH, Dang KP, Trieu AV, Wang HW, Yao YG, Kong QP, Zhang YP 2010. Tracing the Austronesian footprint in Mainland Southeast Asia: a perspective from mitochondrial DNA. Mol Biol Evol. 27:2417-2430.
38	Prasad BV, Ricker CE, Watkins WS, Dixon ME, Rao BB, Naidu JM, Jorde LB, Bamshad M 2001. Mitochondrial DNA variation in Nicobarese Islanders. Hum Biol. 73:715-725.
39	Qian YP, Chu ZT, Dai Q, Wei CD, Chu JY, Tajima A, Horai S 2001. Mitochondrial DNA polymorphisms in Yunnan nationalities in China. J Hum Genet. 46:211-220.
40	Quintana-Murci L, Chaix R, Wells RS, et al. 2004. Where west meets east: the complex mtDNA landscape of the southwest and Central Asian corridor. Am J Hum Genet. 74:827-845.
41	Quintana-Murci L, Semino O, Bandelt HJ, Passarino G, McElreavey K, Santachiara-Benerecetti AS 1999. Genetic evidence of an early exit of Homo sapiens sapiens from Africa through eastern Africa. Nat Genet. 23:437-441.
42	Reddy BM, Langstieh BT, Kumar V, Nagaraja T, Reddy AN, Meka A, Reddy AG, Thangaraj K, Singh L 2007. Austro-Asiatic tribes of Northeast India provide hitherto missing genetic link between South and Southeast Asia. PLoS One. 2:e1141.
43	Roychoudhury S, Roy S, Basu A, Banerjee R, Vishwanathan H, Usha Rani MV, Sil SK, Mitra M, Majumder PP 2001. Genomic structures and population histories of linguistically distinct tribal groups of India. Hum Genet. 109:339-350.
44	Simonson TS, Xing J, Barrett R, et al. 2011. Ancestry of the Iban is predominantly Southeast Asian: genetic evidence from autosomal, mitochondrial, and Y chromosomes. PLoS One. 6:e16338.
45	Soares P, Trejaut JA, Loo JH, et al. 2008. Climate change and postglacial human dispersals in southeast Asia. Mol Biol Evol. 25:1209-1218.
46	Summerer M, Horst J, Erhart G, et al. 2014. Large-scale mitochondrial DNA analysis in Southeast Asia reveals evolutionary effects of cultural isolation in the multi-ethnic population of Myanmar. BMC Evol Biol. 14:17.
47	Tabbada KA, Trejaut J, Loo JH, Chen YM, Lin M, Mirazon-Lahr M, Kivisild T, De Ungria MC 2010. Philippine mitochondrial DNA diversity: a populated viaduct between Taiwan and Indonesia? Mol Biol Evol. 27:21-31.
48	Thangaraj K, Ramana GV, Singh L 1999. Y-chromosome and mitochondrial DNA polymorphisms in Indian populations. Electrophoresis. 20:1743-1747.
49	Thangaraj K, Singh L, Reddy AG, Rao VR, Sehgal SC, Underhill PA, Pierson M, Frame IG, Hagelberg E 2003. Genetic affinities of the Andaman Islanders, a vanishing human population. Curr Biol. 13:86-93.
50	Tofanelli S, Bertoncini S, Castri L, Luiselli D, Calafell F, Donati G, Paoli G 2009. On the origins and admixture of Malagasy: new evidence from high-resolution analyses of paternal and maternal lineages. Mol Biol Evol. 26:2109-2124.
51	Trejaut JA, Kivisild T, Loo JH, Lee CL, He CL, Hsu CJ, Lee ZY, Lin M 2005. Traces of archaic mitochondrial lineages persist in Austronesian-speaking Formosan populations. PLoS Biol. 3:e247.
52	Tsai LC, Lin CY, Lee JC, Chang JG, Linacre A, Goodwin W 2001. Sequence polymorphism of mitochondrial D-loop DNA in the Taiwanese Han population. Forensic Sci Int. 119:239-247.
53	Wang HW, Li YC, Sun F, Zhao M, Mitra B, Chaudhuri TK, Regmi P, Wu SF, Kong QP, Zhang YP 2012. Revisiting the role of the Himalayas in peopling Nepal: insights from mitochondrial genomes. J Hum Genet. 57:228-234.
54	Wang WZ, Wang CY, Cheng YT, Xu AL, Zhu CL, Wu SF, Kong QP, Zhang YP 2010. Tracing the origins of Hakka and Chaoshanese by mitochondrial DNA analysis. Am J Phys Anthropol. 141:124-130.
55	Wen B, Li H, Gao S, et al. 2005. Genetic structure of Hmong-Mien speaking populations in East Asia as revealed by mtDNA lineages. Mol Biol Evol. 22:725-734.
56	Wen B, Li H, Lu D, et al. 2004a. Genetic evidence supports demic diffusion of Han culture. Nature. 431:302-305.
57	Wen B, Xie X, Gao S, et al. 2004b. Analyses of genetic structure of Tibeto-Burman populations reveals sex-biased admixture in southern Tibeto-Burmans. Am J Hum Genet. 74:856-865.
58	Wong HY, Tang JS, Budowle B, Allard MW, Syn CK, Tan-Siew WF, Chow ST 2007. Sequence polymorphism of the mitochondrial DNA hypervariable regions I and II in 205 Singapore Malays. Leg Med (Tokyo). 9:33-37.
59	Yao YG, Kong QP, Bandelt HJ, Kivisild T, Zhang YP 2002a. Phylogeographic differentiation of mitochondrial DNA in Han Chinese. Am J Hum Genet. 70:635-651.
60	Yao YG, Nie L, Harpending H, Fu YX, Yuan ZG, Zhang YP 2002b. Genetic relationship of Chinese ethnic populations revealed by mtDNA sequence diversity. Am J Phys Anthropol. 118:63-76.
61	Yao YG, Zhang YP 2002. Phylogeographic analysis of mtDNA variation in four ethnic populations from Yunnan Province: new data and a reappraisal. J Hum Genet. 47:311-318.
62	Zhang X, Qi X, Yang Z, et al. 2013. Analysis of mitochondrial genome diversity identifies new and ancient maternal lineages in Cambodian aborigines. Nat Commun. 4:2599.
63	Zimmermann B, Bodner M, Amory S, Fendt L, Rock A, Horst D, Horst B, Sanguansermsri T, Parson W, Brandstatter A 2009. Forensic and phylogeographic characterization of mtDNA lineages from northern Thailand (Chiang Mai). Int J Legal Med. 123:495-501.

## Sheet: Table S8
Table S8. Distribution of the East Asia Specific Y-chromosome Lineages in South Asia*.
Populations	Location	Geograpic Site	Liguistic Family	Remarks	Sample Size	NO*	N	O*	O1a*	O1a1*	O1a2	O2*	O2a*	O2a1	O3*	O3a*	O3a1	O3a4	O3a3*	O3a3a	O3a3b	O3a3c*	O3a3c1	O3a5	O3a5a	P*	Q	Q1*	Q1a1
						M214	M231	M175	M119	P203	M103	M268	M95	M88	M122	M324	M121	002611	P201	M159	M7	M134	M117	M300		M45	M242	P36.2	M120
Santhal	Jamshedpur from Jharkhand; Purulia from West Bengal	South Asia	Austro-Asiatic	Munda, North Munda, Kherwari	109	0	0	0	0	0	0	0	51	0	0	0	0	0	0	0	0	0	0	0	0	2	0	0	0
Bhumij	Jamshedpur from Jharkhand; Purulia from West Bengal;	South Asia	Austro-Asiatic	Munda, North Munda, Kherwari	89	0	0	0	0	0	0	0	56	0	0	0	0	0	0	0	0	0	0	0	0	0	0	0	0
Mudi	Jamshedpur from Jharkhand; Purulia &Midnapore from West Bengal	South Asia	Austro-Asiatic	Munda, North Munda, Kherwari	37	0	0	0	0	0	0	0	16	0	0	0	0	0	0	0	0	0	0	0	0	1	0	0	0
Mahali	Jamshedpur from Jharkhand; Purulia &Midnapore from West Bengal	South Asia	Austro-Asiatic	Munda, North Munda, Kherwari	25	0	0	0	0	0	0	0	3	0	0	0	0	0	0	0	0	0	0	0	0	0	0	0	0
Asur	Lohardagga &Gumla from Jharkhand	South Asia	Austro-Asiatic	Munda, North Munda, Kherwari	55	0	0	0	0	0	0	0	35	0	0	0	0	0	0	0	0	0	0	0	0	0	0	0	0
Birjia	Lohardagga &Gumla from Jharkhand	South Asia	Austro-Asiatic	Munda, North Munda, Kherwari	24	0	0	0	0	0	0	0	23	0	0	0	0	0	0	0	0	0	0	0	0	1	0	0	0
Birhor	Lohardagga, Gumla &Simdega from Jharkhand; Purulia from West Bengal;Mayurbhanj from Orissa	South Asia	Austro-Asiatic	Munda, North Munda, Kherwari	38	0	0	0	0	0	0	0	27	0	0	0	0	0	0	0	0	0	0	0	0	0	0	0	0
Munda	Lohardagga, Gumla &Simdega from Jharkhand; Purulia from West Bengal;Mayurbhanj from Orissa	South Asia	Austro-Asiatic	Munda, North Munda, Kherwari	53	0	0	0	0	0	0	0	24	0	0	0	0	0	0	0	0	0	0	0	0	4	0	0	0
Ho	Mayurbhanj from Orissa	South Asia	Austro-Asiatic	Munda, North Munda, Kherwari	79	0	0	0	0	0	0	0	52	0	0	0	0	0	0	0	0	0	0	0	0	3	0	0	0
Korwa	Simdega from Jharkhand; Surguja from Chattisgarh	South Asia	Austro-Asiatic	Munda, North Munda, Kherwari	42	0	0	0	0	0	0	0	25	0	0	0	0	0	0	0	0	0	0	0	0	0	0	0	0
Korku?	Amravati from Maharashtra	South Asia	Austro-Asiatic	Munda, North Munda, Korku	59	0	0	0	0	0	0	0	48	0	1	0	0	0	0	0	0	0	0	0	0	1	0	0	0
Juang	Keonjhar from Orissa	South Asia	Austro-Asiatic	Munda, South Munda, Kharia-Juang	49	0	0	0	0	0	0	0	48	0	0	0	0	0	0	0	0	0	0	0	0	0	0	0	0
Kharia	Simdega from Jharkhand; Purulia from West Bengal; Mayurbhanj from Orissa	South Asia	Austro-Asiatic	Munda, South Munda, Kharia-Juang	36	0	0	0	0	0	0	0	14	0	0	0	0	0	0	0	0	0	0	0	0	0	0	0	0
Savar	Jamshedpur from Jharkhand; Purulia from West Bengal; Mayurbhanj from Orissa	South Asia	Austro-Asiatic	Munda, South Munda, Sora-Juray-Gorum	47	0	0	0	0	0	0	0	7	0	0	0	0	0	0	0	0	0	0	0	0	0	0	0	0
Lodha	Midnapore from West Bengal	South Asia	Austro-Asiatic	Munda, South Munda, Sora-Juray-Gorum	47	0	0	0	0	0	0	0	4	0	0	0	0	0	0	0	0	0	0	0	0	0	0	0	0
Khasi	West Khasi Hills, East Khasi Hills, Jaintia Hills, Ri-Bhoi from Meghalaya	South Asia	Austro-Asiatic	Khasi-Khmuic, Khasian	92	0	0	2	0	0	0	0	38	0	27	0	0	0	0	0	0	0	0	0	0	4	0	0	0
India_East_ho	South Asia	South Asia	Austro-Asiatic		30	0	0	24	0	0	0	0	0	0	0	0	0	0	0	0	0	0	0	0	0	0	0	0	0
India_East_lod	South Asia	South Asia	Austro-Asiatic		20	0	0	0	0	0	0	0	0	0	0	0	0	0	0	0	0	0	0	0	0	0	0	0	0
India_East_san	South Asia	South Asia	Austro-Asiatic		14	0	0	10	0	0	0	0	0	0	0	0	0	0	0	0	0	0	0	0	0	0	0	0	0
Oraon	Lohardagga &Gumla from Jharkhand; Surguja from Chattisgarh	South Asia	Dravidian	Northern, Kurux	91	0	0	0	0	0	0	0	29	0	0	0	0	0	0	0	0	0	0	0	0	1	0	0	0
Nagesia	Surguja from Chattisgarh	South Asia	Dravidian	Northern, Kurux	14	0	0	0	0	0	0	0	8	0	0	0	0	0	0	0	0	0	0	0	0	0	0	0	0
Paharia	Jamshedpur from Jharkhand; Purulia from West Bengal;	South Asia	Dravidian	Northern, Malto	11	0	0	0	0	0	0	0	4	0	0	0	0	0	0	0	0	0	0	0	0	0	0	0	0
India_South_amb	South Asia	South Asia	Dravidian		29	0	0	0	0	0	0	0	0	0	0	0	0	0	0	0	0	0	0	0	0	0	0	0	0
India_South_ila	South Asia	South Asia	Dravidian		30	0	0	0	0	0	0	0	0	0	0	0	0	0	0	0	0	0	0	0	0	0	0	0	0
India_South_iyn	South Asia	South Asia	Dravidian		30	0	0	0	0	0	0	0	0	0	0	0	0	0	0	0	0	0	0	0	0	0	0	0	0
India_South_iyr	South Asia	South Asia	Dravidian		29	0	0	0	0	0	0	0	0	0	0	0	0	0	0	0	0	0	0	0	0	0	0	0	0
India_South_kdr	South Asia	South Asia	Dravidian		27	0	0	13	0	0	0	0	0	0	0	0	0	0	0	0	0	0	0	0	0	0	0	0	0
India_South_kot	South Asia	South Asia	Dravidian		16	0	0	0	0	0	0	0	0	0	0	0	0	0	0	0	0	0	0	0	0	0	0	0	0
India_South_krd	South Asia	South Asia	Dravidian		30	0	0	20	0	0	0	0	0	0	0	0	0	0	0	0	0	0	0	0	0	0	0	0	0
India_South_kur	South Asia	South Asia	Dravidian		19	0	0	0	0	0	0	0	0	0	0	0	0	0	0	0	0	0	0	0	0	0	0	0	0
India_South_pln	South Asia	South Asia	Dravidian		29	0	0	0	0	0	0	0	0	0	0	0	0	0	0	0	0	0	0	0	0	0	0	0	0
India_South_van	South Asia	South Asia	Dravidian		25	0	0	0	0	0	0	0	0	0	0	0	0	0	0	0	0	0	0	0	0	0	0	0	0
India_South_vlr	South Asia	South Asia	Dravidian		31	0	0	0	0	0	0	0	0	0	0	0	0	0	0	0	0	0	0	0	0	0	1	0	0
India_Central_kmr	South Asia	South Asia	Dravidian		30	0	0	13	0	0	0	0	0	0	0	0	0	0	0	0	0	0	0	0	0	0	0	0	0
India_Central_mur	South Asia	South Asia	Dravidian		20	0	0	2	0	0	0	0	0	0	0	0	0	0	0	0	0	0	0	0	0	0	0	0	0
India_North_cha	South Asia	South Asia	Indo-European		18	0	0	0	0	0	0	0	0	0	0	0	0	0	0	0	0	0	0	0	0	0	0	0	0
India_North_mus	South Asia	South Asia	Indo-European		19	0	0	0	0	0	0	0	0	0	0	0	0	0	0	0	0	0	0	0	0	0	0	0	0
India_North_raj	South Asia	South Asia	Indo-European		29	0	0	1	0	0	0	0	0	0	0	0	0	0	0	0	0	0	0	0	0	0	0	0	0
India_North_ubr	South Asia	South Asia	Indo-European		14	0	0	0	0	0	0	0	0	0	0	0	0	0	0	0	0	0	0	0	0	0	1	0	0
India_East_agh	South Asia	South Asia	Indo-European		10	0	0	0	0	0	0	0	0	0	0	0	0	0	0	0	0	0	0	0	0	0	0	0	0
India_East_bag	South Asia	South Asia	Indo-European		11	0	0	1	0	0	0	0	0	0	0	0	0	0	0	0	0	0	0	0	0	0	0	0	0
India_East_mah	South Asia	South Asia	Indo-European		13	0	0	1	0	0	0	0	0	0	0	0	0	0	0	0	0	0	0	0	0	0	0	0	0
India_East_wbr	South Asia	South Asia	Indo-European		18	0	0	0	0	0	0	0	0	0	0	0	0	0	0	0	0	0	0	0	0	0	0	0	0
India_Central_hal	South Asia	South Asia	Indo-European		21	0	0	6	0	0	0	0	0	0	0	0	0	0	0	0	0	0	0	0	0	0	1	0	0
India_West_kbr	South Asia	South Asia	Indo-European		25	0	0	0	0	0	0	0	0	0	0	0	0	0	0	0	0	0	0	0	0	0	0	0	0
India_West_mrt	South Asia	South Asia	Indo-European		20	0	0	0	0	0	0	0	0	0	0	0	0	0	0	0	0	0	0	0	0	0	0	0	0
India_West_nbh	South Asia	South Asia	Indo-European		14	0	0	0	0	0	0	0	0	0	0	0	0	0	0	0	0	0	0	0	0	0	0	0	0
Nepal_Kathmandu	South Asia	South Asia	Indo-European		77	0	2	16	0	0	0	0	0	0	0	0	0	0	0	0	0	0	0	0	0	0	1	0	0
Pando	Surguja from Chattisgarh	South Asia	Indo-European	Central Zone, Hindi	23	0	0	0	0	0	0	0	15	0	0	0	0	0	0	0	0	0	0	0	0	0	0	0	0
Kanwar	Surguja from Chattisgarh	South Asia	Indo-European	Central Zone, Rajasthani	41	0	0	0	0	0	0	0	16	0	0	0	0	0	0	0	0	0	0	0	0	0	0	0	0
Bhuiyan	Keonjhar from Orissa	South Asia	Indo-European	Eastern Zone, Oriya	81	0	0	0	0	0	0	0	68	0	0	0	0	0	0	0	0	0	0	0	0	0	0	0	0
Bathudi	Mayurbhanj from Orissa	South Asia	Indo-European	Eastern Zone, Oriya	36	0	0	0	0	0	0	0	13	0	0	0	0	0	0	0	0	0	0	0	0	1	0	0	0
Garo	South Garo Hill from Meghalaya	South Asia	Tibeto-Burman		33	0	0	1	0	0	0	0	6	0	18	0	0	0	0	0	0	0	0	0	0	0	0	0	0
India_Northeast_jam	South Asia	South Asia	Tibeto-Burman		30	0	0	25	0	0	0	0	0	0	0	0	0	0	0	0	0	0	0	0	0	0	0	0	0
India_Northeast_mzo	South Asia	South Asia	Tibeto-Burman		27	0	0	26	0	0	0	0	0	0	0	0	0	0	0	0	0	0	0	0	0	0	0	0	0
India_Northeast_tri	South Asia	South Asia	Tibeto-Burman		21	0	0	19	0	0	0	0	0	0	0	0	0	0	0	0	0	0	0	0	0	0	0	0	0
Nepal_Tamang	South Asia	South Asia	Tibeto-Burman		45	0	0	39	0	0	0	0	0	0	0	0	0	0	0	0	0	0	0	0	0	0	0	0	0
Nepal_Newar	South Asia	South Asia	Tibeto-Burman		66	0	0	14	0	0	0	0	0	0	0	0	0	0	0	0	0	0	0	0	0	0	0	0	0
				Total	2098
				Count of East Asia Specific Lineages	935
				Frequency (%)	44.5663
*: The East Asia specific Y-lineages that found in South Asia including NO, N, O, P, Q and their some downstream sub-branches.

## Sheet: Table S9
Table S9. Distribution of the East Asia Specific mtDNA Lineages in South Asia.
NO.	Sample ID	HG	Population	Location	Language Family	HVS-1 motif(16000+)	GenBank Accession Number	Range		mtDNA genome seq	Reference*
East Asia Specific mtDNA lineages in South Asia:
S0001	34	A	Adi	India,Assam	Tibeto-Burman	16051 16129 16189 16223 16290 16319	Tibeto-Burman	16024	16400		Cordaux, et al. 2003
S0002	38	A	Adi	India,Assam	Tibeto-Burman	16051 16129 16189 16215a 16223 16290 16319	Tibeto-Burman	16024	16400		Cordaux, et al. 2003
S0003	128	A	Adi	India,Assam	Tibeto-Burman	16051 16129 16189 16223 16290 16319	Tibeto-Burman	16024	16400		Cordaux, et al. 2003
S0004	129	A	Adi	India,Assam	Tibeto-Burman	16093 16126 16223 16290 16293c 16319	Tibeto-Burman	16024	16400		Cordaux, et al. 2003
S0005	137	A	Adi	India,Assam	Tibeto-Burman	16051 16129 16169 16189 16223 16290 16319	Tibeto-Burman	16024	16400		Cordaux, et al. 2003
S0006	5098	A	Bangladesh	Bangladesh	Indo-European	93-223-290-293C-319		16024	16400		Cordaux, et al. 2003
S0007	5109	A	Bangladesh	Bangladesh	Indo-European	93-223-290-293C-319		16024	16400		Cordaux, et al. 2003
S0008	5112	A	Bangladesh	Bangladesh	Indo-European	223-270-290-319-352		16024	16400		Cordaux, et al. 2003
S0009	38	A	Kanet	India,Himachal	Tibeto-Burman	16093 16223 16290 16293c 16319 16355	Tibeto-Burman	16024	16400		Metspalu, et al. 2004
S0010	Nepalese013	A	Nepalese	Nepal	Indo-European	092 223 290 319 362		16024	16569		Wang, et al. 2012
S0011	Nepalese020	A	Nepalese	Nepal	Indo-European	092 223 290 319 362		16024	16569		Wang, et al. 2012
S0012	Nepalese090	A	Nepalese	Nepal	Indo-European	223 274 290 295 319 362 527	JF742370.1	16024	16569		Wang, et al. 2012
S0013	Nepalese093	A	Nepalese	Nepal	Indo-European	223 274 290 295 319 362 527	JF742293.1	16024	16569		Wang, et al. 2012
S0014	Nepalese100	A	Nepalese	Nepal	Indo-European	223 290 311 319 362 519	JF742254.1	16024	16569		Wang, et al. 2012
S0015	Nepalese140	A	Nepalese	Nepal	Indo-European	172 223 290 319 362	JF742298.1	16024	16569		Wang, et al. 2012
S0016	Nepalese181	A	Nepalese	Nepal	Indo-European	223 290 311 319 362 519	JF742221.1	16024	16569		Wang, et al. 2012
S0017	Nepalese188	A	Nepalese	Nepal	Indo-European	223 290 319 362	JF742392.1	16024	16569		Wang, et al. 2012
S0018	Nep-Mix20	A	Nepalese	Nepal	Indo-European	223 290 319 362		16024	16569		Wang, et al. 2012
S0019	Nep-Mix34	A	Nepalese	Nepal	Indo-European	223 274 290 319 362 527		16024	16569		Wang, et al. 2012
S0020	50	A	Nishi	India,Tripura	Tibeto-Burman	16051 16129 16169 16189 16223 16290 16319	Tibeto-Burman	16024	16400		Cordaux, et al. 2003
S0021	119	A	Nishi	India,Tripura	Tibeto-Burman	16051 16129 16169 16189 16223 16290 16319	Tibeto-Burman	16024	16400		Cordaux, et al. 2003
S0022	9	A	Tipperah	India,Tripura	Tibeto-Burman	16085 16086 16223 16290 16293c 16319	Tibeto-Burman	16033	16370		Roychoudhury, et al. 2001
S0023	12	A	Tipperah	India,Tripura	Tibeto-Burman	16183d 16189 16223 16241 16290 16319	Tibeto-Burman	16033	16370		Roychoudhury, et al. 2001
S0024	Nepalese042	A11	Nepalese	Nepal	Indo-European	093 223 290 293C 319 355 519		16024	16569		Wang, et al. 2012
S0025	Nepalese072	A11	Nepalese	Nepal	Indo-European	093 290 293C 319 519	JF742354.1	16024	16569		Wang, et al. 2012
S0026	Nepalese074	A11	Nepalese	Nepal	Indo-European	223 290 293C 319 355 519	JF742388.1	16024	16569		Wang, et al. 2012
S0027	Nepalese175	A11	Nepalese	Nepal	Indo-European	093 223 290 293C 319 400	JF742325.1	16024	16569		Wang, et al. 2012
S0028	Nep-Mix04	A11	Nepalese	Nepal	Indo-European	093 223 290 293C 319		16024	16569		Wang, et al. 2012
S0029	9	A4	Adi	India,Assam	Tibeto-Burman	16223 16290 16319 16362	Tibeto-Burman	16024	16400		Cordaux, et al. 2003
S0030	15	A4	Adi	India,Assam	Tibeto-Burman	16092 16223 16290 16297 16319 16362	Tibeto-Burman	16024	16400		Cordaux, et al. 2003
S0031	21	A4	Adi	India,Assam	Tibeto-Burman	16129 16223 16284 16290 16319 16362	Tibeto-Burman	16024	16400		Cordaux, et al. 2003
S0032	29	A4	Adi	India,Assam	Tibeto-Burman	16092 16223 16290 16297 16319 16362	Tibeto-Burman	16024	16400		Cordaux, et al. 2003
S0033	131	A4	Adi	India,Assam	Tibeto-Burman	16192 16223 16290 16319 16362	Tibeto-Burman	16024	16400		Cordaux, et al. 2003
S0034	134	A4	Adi	India,Assam	Tibeto-Burman	16223 16260 16290 16311 16319 16362	Tibeto-Burman	16024	16400		Cordaux, et al. 2003
S0035	181	A4	Adi	India,Assam	Tibeto-Burman	16223 16260 16290 16319 16362	Tibeto-Burman	16024	16400		Cordaux, et al. 2003
S0036	331	A4	Apatani	India,ArunachalPradesh	Tibeto-Burman	16129 16223 16260 16290 16319 16362	Tibeto-Burman	16024	16400		Cordaux, et al. 2003
S0037	149	A4	Apatani	India,Assam	Tibeto-Burman	16129 16223 16260 16290 16319 16362	Tibeto-Burman	16024	16400		Cordaux, et al. 2003
S0038	62	A4	Apatani	India,Tripura	Tibeto-Burman	16129 16223 16260 16290 16319 16362	Tibeto-Burman	16024	16400		Cordaux, et al. 2003
S0039	80	A4	Apatani	India,Tripura	Tibeto-Burman	16129 16223 16260 16290 16319 16362	Tibeto-Burman	16024	16400		Cordaux, et al. 2003
S0040	102	A4	Apatani	India,Tripura	Tibeto-Burman	16129 16223 16260 16290 16319 16362	Tibeto-Burman	16024	16400		Cordaux, et al. 2003
S0041	135	A4	Apatani	India,Tripura	Tibeto-Burman	16129 16223 16284 16290 16319 16362	Tibeto-Burman	16024	16400		Cordaux, et al. 2003
S0042	5103	A4	Bangladesh	Bangladesh	Indo-European	223-290-311-319-362		16024	16400		Cordaux, et al. 2003
S0043	85	A4	Iran	Iran,central	Indo-European	16223 16290 16293a 16319 16362		16024	16400		Metspalu, et al. 2004
S0044	181	A4	Iran	Iran,northwest	Indo-European	16086 16309 16318t		16024	16400		Metspalu, et al. 2004
S0045	327	A4	Iran	Iran,southwest	Indo-European	16223 16290 16293c 16319 16362		16024	16400		Metspalu, et al. 2004
S0046	7	A4	Nishi	India,Assam	Tibeto-Burman	16163 16179 16189 16223 16235 16290 16319 16362	Tibeto-Burman	16024	16400		Cordaux, et al. 2003
S0047	182	A4	Nishi	India,Assam	Tibeto-Burman	16223 16290 16319 16362	Tibeto-Burman	16024	16400		Cordaux, et al. 2003
S0048	4	A4	Nishi	India,Tripura	Tibeto-Burman	16171c 16223 16290 16319 16362	Tibeto-Burman	16024	16400		Cordaux, et al. 2003
S0049	11	A4	Nishi	India,Tripura	Tibeto-Burman	16093 16129 16223 16284 16290 16319 16338 16362	Tibeto-Burman	16024	16400		Cordaux, et al. 2003
S0050	14	A4	Nishi	India,Tripura	Tibeto-Burman	16092 16223 16290 16297 16319 16362	Tibeto-Burman	16024	16400		Cordaux, et al. 2003
S0051	60	A4	Nishi	India,Tripura	Tibeto-Burman	16223 16260 16290 16319 16362	Tibeto-Burman	16024	16400		Cordaux, et al. 2003
S0052	116	A4	Nishi	India,Tripura	Tibeto-Burman	16129 16223 16260 16290 16319 16362	Tibeto-Burman	16024	16400		Cordaux, et al. 2003
S0053	137	A4	Nishi	India,Tripura	Tibeto-Burman	16223 16290 16319 16362	Tibeto-Burman	16024	16400		Cordaux, et al. 2003
S0054	373	A4	Tamil Nadu	India,TamilNadu	Dravidian	16172 16223 16290 16319 16362	373	16024	16400		Cordaux, et al. 2003
S0055	623	A4	Uttar Pradesh	India,UttarPradesh	Indo-European	16223 16290 16319 16362		16024	16400		Kivisild, et al. 1999
S0056	5	B4	Andh	India,AndhraPradesh	Indo-European	129-217-292		16024	16400		Cordaux, et al. 2003
S0057	22	B4	Andh	India,AndhraPradesh	Indo-European	129-217-292		16024	16400		Cordaux, et al. 2003
S0058	9451	B4	Punjab	India,Punjab	Indo-European	16217 16325		16024	16400		Cordaux, et al. 2003
S0059	87	B4a	Iran	Iran,central	Indo-European	16179 16184 16189 16217 16247 16261 16299		16024	16400		Metspalu, et al. 2004
S0060	27	B4a	Kanet	India,Himachal	Tibeto-Burman	16092 16189 16217 16261 16299	Tibeto-Burman	16024	16400		Metspalu, et al. 2004
S0061	40	B4a	Kanet	India,Himachal	Tibeto-Burman	16189 16217 16261 16299	Tibeto-Burman	16024	16400		Metspalu, et al. 2004
S0062	44	B4a	Nishi	India,Tripura	Tibeto-Burman	16189 16217 16355	Tibeto-Burman	16024	16400		Cordaux, et al. 2003
S0063	147	B4a	Nishi	India,Tripura	Tibeto-Burman	16189 16217 16223 16355	Tibeto-Burman	16024	16400		Cordaux, et al. 2003
S0064	319	B4a	Tamil Nadu	India,TamilNadu	Dravidian	16189 16213 16217 16261 16292	319	16024	16400		Cordaux, et al. 2003
S0065	398	B4b	Iran	Iran,southwest	Indo-European	16126 16136 16189 16217 16311		16024	16400		Metspalu, et al. 2004
S0066	37	B5a	Cochin	India,Kerala	Dravidian	16140 16189 16266a		16024	16400		Metspalu, et al. 2004
S0067	50	B5a	Cochin	India,Kerala	Dravidian	16140 16189 16266a		16024	16400		Metspalu, et al. 2004
S0068	Nepalese196	B5a	Nepalese	Nepal	Indo-European	129 140 182C 183C 189 261 266A 519	JF742412.1	16024	16569		Wang, et al. 2012
S0069	1	B5a	Tharu	Nepal	Indo-European	129 140 182C 183C 189 193+C 261 266A 519		16024	16569		Fornarino, et al. 2009
S0070	2	B5a	Tharu	Nepal	Indo-European	129 140 182C 183C 189 193+C 261 266A 519		16024	16569		Fornarino, et al. 2009
S0071	3	B5a	Tharu	Nepal	Indo-European	129 140 182C 183C 189 261 266A 519		16024	16569		Fornarino, et al. 2009
S0072	4	B5a	Tharu	Nepal	Indo-European	129 140 182C 183C 189 261 266A 519		16024	16569		Fornarino, et al. 2009
S0073	5	B5a	Tharu	Nepal	Indo-European	129 140 182C 183C 189 261 266A 519		16024	16569		Fornarino, et al. 2009
S0074	6	B5a	Tharu	Nepal	Indo-European	129 140 182C 183C 189 193+C 261 266A 519		16024	16569		Fornarino, et al. 2009
S0075	7	B5a	Tharu	Nepal	Indo-European	129 140 182C 183C 189 193+C 261 266A 519		16024	16569		Fornarino, et al. 2009
S0076	8	B5a	Tharu	Nepal	Indo-European	124 140 182C 183C 189 (193+C?) 261 266A 362 519		16024	16569		Fornarino, et al. 2009
S0077	145	B5b	Adi	India,Assam	Tibeto-Burman	16140 16189 16243 16274 16355	Tibeto-Burman	16024	16400		Cordaux, et al. 2003
S0078	9	C	Tharu	Nepal	Indo-European	093 129 223 298 319 327 519		16024	16569		Fornarino, et al. 2009
S0079	10	C	Tharu	Nepal	Indo-European	093 129 223 298 319 327 519		16024	16569		Fornarino, et al. 2009
S0080	11	C	Tharu	Nepal	Indo-European	093 129 223 298 319 327 519		16024	16569		Fornarino, et al. 2009
S0081	12	C	Tharu	Nepal	Indo-European	093 129 223 298 319 327 519		16024	16569		Fornarino, et al. 2009
S0082	13	C	Tharu	Nepal	Indo-European	093 129 233 298 319 327 519		16024	16569		Fornarino, et al. 2009
S0083	Nepalese124	C4a1	Nepalese	Nepal	Indo-European	093 129 223 298 327 362 519	JF742382.1	16024	16569		Wang, et al. 2012
S0084	LA50	C4a1a1	Lachungpa	India	Indo-European	73, 249d, 263, 315+C, 489, 523-524d, 750, 1438, 1715, 2232+AA, 2706, 3552A, 3576, 4715, 4769, 4884, 4958, 5843, 6026, 7028, 7196A, 7999, 8110, 8508, 8584, 8701, 8860, 9540, 9545, 10398, 10400, 10410, 10873, 11719, 11914, 11969, 12672, 12705, 13263, 13488, 14318, 14766, 14783, 15043, 15204, 15301, 15326, 15487T, 15968, 16093, 16129, 16223, 16224, 16298, 16327, 16519		1	16569	FJ383600.1	Chandrasekar, et al. 2009
S0085	LA61	C4a1a1	Lachungpa	India	Indo-European	73, 249d, 263, 315+C, 489, 523-524d, 750, 1438, 1715, 2232+AA, 2706, 3552A, 3576, 4715, 4769, 4884, 4958, 5843, 6026, 7028, 7196A, 7999, 8508, 8584, 8701, 8860, 9540, 9545, 10398, 10400, 10410, 10873, 11719, 11914, 11969, 12672, 12705, 13263, 13488, 14318, 14766, 14783, 15043, 15204, 15301, 15326, 15487T, 15968, 16093, 16129, 16223, 16224, 16298, 16327, 16519		1	16569	FJ383597.1	Chandrasekar, et al. 2009
S0086	LP67	C4a1a1	Lepcha	India	Indo-European	73, 249d, 263, 315+C, 489, 750, 1438, 1715, 2232+AA, 2706, 3552A, 3576, 4715, 4769, 4884, 4958, 6026, 7028, 7196A, 7999, 8508, 8584, 8701, 8860, 9540, 9545, 10398, 10400, 10775, 10873, 11719, 11914, 11969, 12672, 12705, 13263, 14318, 14766, 14783, 15043, 15204, 15301, 15326, 15487T, 15968, 16093, 16117, 16129, 16223, 16298, 16327, 16519		1	16569	FJ383648.1	Chandrasekar, et al. 2009
S0087	WA105	C4a1a1	Wanchoo	India	Tibeto-Burman	73, 249d, 263, 309+C, 315+C, 489, 750, 1438, 1715, 2232+AA, 2706, 3576, 4715, 4769, 4884, 4958, 5493, 6026, 7028, 7196A, 7999, 8508, 8584, 8701, 8860, 9540, 9545, 10398, 10400, 10873, 11719, 11914, 11969, 12672, 12705, 13263, 14318, 14766, 14783, 15043, 15204, 15301, 15326, 15487T, 15968, 16223, 16298, 16327, 16519		1	16569	FJ383639.1	Chandrasekar, et al. 2009
S0088	WA46	C4a1a1	Wanchoo	India	Tibeto-Burman	73, 249d, 263, 309+C, 315+C, 489, 750, 1438, 1715, 2232+AA, 2706, 3576, 4715, 4769, 4884, 4958, 5493, 6026, 7028, 7196A, 7999, 8508, 8584, 8701, 8860, 9540, 9545, 10398, 10400, 10873, 11719, 11914, 11969, 12672, 12705, 13263, 14318, 14766, 14783, 14978, 15043, 15204, 15301, 15326, 15487T, 15968, 16223, 16298, 16327, 16519		1	16569	FJ383635.1	Chandrasekar, et al. 2009
S0089	Nepalese173	C4a3	Nepalese	Nepal	Indo-European	223 298 311 327 357 519	JF742220.1	16024	16569		Wang, et al. 2012
S0090	WA34	C4a3a	Wanchoo	India	Tibeto-Burman	73, 249d, 263, 309+C, 315+C, 489, 750, 1438, 2232+A, 2706, 2887, 3552A, 3753, 4696, 4715, 4769, 5036, 6026, 6297, 7028, 7196A, 8584, 8701, 8860, 9540, 9545, 10398, 10400, 10873, 11719, 11914, 11969, 12624, 12672, 12705, 13263, 14318, 14766, 14783, 15043, 15204, 15301, 15326, 15487T, 16086, 16223, 16278, 16298, 16327, 16357, 16519		1	16569	FJ383631.1	Chandrasekar, et al. 2009
S0091	WA44	C4a3a	Wanchoo	India	Tibeto-Burman	73, 249d, 263, 315+C, 489, 750, 1438, 2232+AA, 2706, 2857, 2887, 3552A, 4696, 4715, 4769, 5036, 6026, 7028, 7196A, 8584, 8701, 8860, 9540, 9545, 10398, 10400, 10873, 11719, 11914, 11969, 12624, 12672, 12705, 13263, 13563, 14318, 14766, 14783, 15043, 15204, 15301, 15326, 15487T, 15553, 16086, 16223, 16278, 16298, 16327, 16357, 16519		1	16569	FJ383634.1	Chandrasekar, et al. 2009
S0092	WA82	C4a3a	Wanchoo	India	Tibeto-Burman	73, 249d, 263, 309+C, 315+C, 489, 750, 1438, 2706, 2887, 4696, 4715, 4769, 5036, 6026, 7028, 7196A, 8584, 8701, 8860, 9540, 9545, 10398, 10400, 10873, 11719, 11914, 11969, 12624, 12672, 12705, 13263, 14318, 14573N, 14766, 14783, 15043, 15204, 15301, 15326, 15487T, 16086, 16223, 16278, 16298, 16327, 16357, 16519		1	16569	FJ383637.1	Chandrasekar, et al. 2009
S0093	SK83	C4a3b	Sonowai Kachari	India	Tibeto-Burman	73, 249d, 263, 310, 489, 523-524d, 750, 1438, 1677, 2232+A, 2706, 2887, 3552A, 4696, 4715, 4767, 4769, 6026, 7028, 8584, 8701, 8860, 9540, 9545, 9629, 10304, 10398, 10400, 10873, 11719, 11914, 11969, 12624, 12672, 12705, 13263, 14318, 14384, 14766, 14783, 15043, 15204, 15301, 15326, 15487T, 16223, 16278, 16298, 16311, 16327, 16357, 16519		1	16569	FJ383605.1	Chandrasekar, et al. 2009
S0094	SK84	C4a3b	Sonowai Kachari	India	Tibeto-Burman	73, 249d, 263, 310, 489, 523-524d, 750, 1438, 1677, 2232+A, 2706, 2887, 3552A, 4696, 4715, 4767, 4769, 6026, 7028, 7196A, 8584, 8701, 8860, 9540, 9545, 9629, 10304, 10398, 10400, 10873, 11719, 11914, 11969, 12624, 12672, 12705, 13263, 14318, 14384, 14766, 14783, 15043, 15204, 15301, 15326, 15487T, 16223, 16278, 16298, 16311, 16327, 16357, 16519		1	16569	FJ383606.1	Chandrasekar, et al. 2009
S0095	JK39	C4a4	Jenu Kuruba	India,Karnataka	Dravidian	47, 73, 207, 249d, 263, 309+CC, 315+C, 489, 750, 1438, 2232+A, 2706, 3394, 3552A, 4715, 4769, 6026, 7028, 7196A, 8701, 8860, 9540, 9545, 10398, 10400, 10873, 11719, 11914, 11969, 12705, 13263, 13967, 14318, 14766, 14783, 15043, 15204, 15301, 15326, 15487T, 16223, 16239, 16298, 16327, 16357, 16519		1	16569	FJ383615.1	Chandrasekar, et al. 2009
S0096	JK64	C4a4	Jenu Kuruba	India,Karnataka	Dravidian	47, 73, 152, 207, 249d, 263, 309+C, 315+C, 489, 750, 1438, 2232+A, 2706, 3394, 3552A, 4715, 4769, 6026, 6929, 7028, 7196A, 8701, 8860, 9540, 9545, 10398, 10400, 10873, 11719, 12672, 12705, 13263, 13967, 14318, 14766, 14783, 15043, 15204, 15301, 15326, 15487T, 15499, 16223, 16357, 16519		1	16569	FJ383614.1	Chandrasekar, et al. 2009
S0097	JK106	C4a4a	Jenu Kuruba	India,Karnataka	Dravidian	47, 73, 207, 249d, 263, 309+CC, 315+C, 489, 750, 1438, 2232+A, 2706, 3523T, 4715, 4769, 6026, 6929, 7028, 7196A, 8701, 8860, 9540, 9545, 10398, 10400, 10724, 10873, 11719, 11914, 11969, 12672, 12705, 13145, 13263, 13967, 14318, 14766, 14783, 15043, 15204, 15301, 15326, 15487T, 16223, 16239, 16298, 16327, 16357, 16519		1	16569	FJ383619.1	Chandrasekar, et al. 2009
S0098	JK43	C4a4a	Jenu Kuruba	India,Karnataka	Dravidian	47, 73, 207, 249d, 263, 309+C, 315+C, 489, 750, 1438, 2232+A, 2706, 3394, 3552A, 4715, 4769, 6026, 6929, 7028, 7196A, 8584, 8701, 8860, 9540, 9545, 10398, 10400, 10724, 10873, 11719, 11914, 11969, 12672, 12705, 13145, 13263, 13967, 14318, 14766, 14783, 15043, 15204, 15301, 15326, 15487T, 16223, 16239, 16298, 16327, 16357, 16519		1	16569	FJ383607.1	Chandrasekar, et al. 2009
S0099	JK44	C4a4a	Jenu Kuruba	India,Karnataka	Dravidian	47, 73, 207, 249d, 263, 309+C, 315+C, 489, 750, 1438, 2232+A, 2706, 3394, 3552A, 4715, 4769, 6026, 6929, 7028, 7196A, 8584, 8701, 8860, 9540, 9545, 10398, 10400, 10724, 10873, 11719, 11914, 11969, 12672, 12705, 13145, 13263, 13967, 14318, 14766, 14783, 15043, 15204, 15301, 15326, 15487T, 16223, 16239, 16298, 16327, 16357, 16519		1	16569	FJ383608.1	Chandrasekar, et al. 2009
S0100	JK45	C4a4a	Jenu Kuruba	India,Karnataka	Dravidian	47, 73, 207, 249d, 263, 309+C, 315+C, 489, 750, 1438, 2232+A, 2706, 3394, 3552A, 4715, 4769, 6026, 6929, 7028, 7196A, 8584, 8701, 8860, 9540, 9545, 10398, 10400, 10724, 10873, 11719, 11914, 11969, 12672, 12705, 13145, 13263, 13967, 14318, 14766, 14783, 15043, 15204, 15301, 15326, 15487T, 16223, 16239, 16298, 16327, 16357, 16519		1	16569	FJ383609.1	Chandrasekar, et al. 2009
S0101	JK46	C4a4a	Jenu Kuruba	India,Karnataka	Dravidian	47, 73, 207, 249d, 263, 309+C, 315+C, 489, 750, 1438, 2232+A, 2706, 3394, 3552A, 4715, 4769, 6026, 6929, 7028, 7196A, 8584, 8701, 8860, 9540, 10398, 10400, 10873, 11719, 11914, 11969, 12672, 12705, 13263, 13967, 14318, 14766, 14783, 15043, 15204, 15301, 15326, 15487T, 16223, 16239, 16298, 16327, 16357, 16519		1	16569	FJ383610.1	Chandrasekar, et al. 2009
S0102	JK60	C4a4a	Jenu Kuruba	India,Karnataka	Dravidian	47, 73, 207, 249d, 263, 309+C, 315+C, 482, 489, 750, 1438, 2232+A, 2706, 3394, 3552A, 4715, 4769, 6026, 6929, 7028, 7196A, 8584, 8701, 8860, 9540, 9545, 10398, 10400, 10724, 10873, 11719, 11914, 11969, 12672, 12705, 13145, 13263, 13967, 14318, 14766, 14783, 15043, 15204, 15301, 15326, 15487T, 16223, 16239, 16298, 16327, 16357, 16519		1	16569	FJ383611.1	Chandrasekar, et al. 2009
S0103	JK61	C4a4a	Jenu Kuruba	India,Karnataka	Dravidian	47, 73, 207, 249d, 263, 309+C, 315+C, 489, 750, 1438, 2232+A, 2706, 3394, 3552A, 4715, 4769, 6026, 6929, 7028, 7196A, 8584, 8701, 8860, 9540, 9545, 10398, 10400, 10724, 10873, 11719, 11914, 11969, 12672, 12705, 13145, 13263, 13967, 14318, 14766, 14783, 15043, 15204, 15301, 15326, 15487T, 16223, 16239, 16298, 16327, 16357, 16519		1	16569	FJ383613.1	Chandrasekar, et al. 2009
S0104	JK81	C4a4a	Jenu Kuruba	India,Karnataka	Dravidian	47, 73, 207, 263, 309+C, 315+C, 489, 750, 1438, 2232+A, 2706, 3394, 3552A, 4715, 4769, 6026, 6929, 7028, 7196A, 8701, 8860, 9540, 9545, 10398, 10400, 10873, 11719, 11914, 11969, 12672, 12705, 13263, 13967, 14318, 14766, 14783, 15043, 15204, 15301, 15326, 15487T, 16223, 16239, 16298, 16327, 16357, 16519		1	16569	FJ383612.1	Chandrasekar, et al. 2009
S0105	JK86	C4a4a	Jenu Kuruba	India,Karnataka	Dravidian	47, 73, 207, 249d, 263, 309+C, 315+C, 489, 750, 1438, 2232+A, 2706, 3394, 3552A, 4715, 4769, 4772, 6026, 6929, 7028, 7196A, 8584, 8701, 8860, 9540, 9545, 10398, 10400, 10724, 10873, 11719, 11914, 11969, 12672, 12705, 13145, 13263, 13967, 14318, 14766, 14783, 15043, 15204, 15301, 15326, 15487T, 16223, 16239, 16298, 16327, 16357, 16519		1	16569	FJ383616.1	Chandrasekar, et al. 2009
S0106	JK87	C4a4a	Jenu Kuruba	India,Karnataka	Dravidian	47, 73, 207, 249d, 263, 309+C, 315+C, 489, 750, 1438, 2232+A, 2706, 3394, 3552A, 4715, 4769, 6026, 6929, 7028, 7196A, 8584, 8701, 8860, 9540, 9545, 10398, 10400, 10724, 10873, 11719, 11914, 11969, 12672, 12705, 13145, 13263, 13967, 14318, 14766, 14783, 15043, 15204, 15301, 15326, 15487T, 16223, 16239, 16298, 16327, 16357, 16519		1	16569	FJ383617.1	Chandrasekar, et al. 2009
S0107	JK96	C4a4a	Jenu Kuruba	India,Karnataka	Dravidian	47, 73, 207, 249d, 263, 309+C, 315+C, 489, 750, 1438, 2232+A, 2706, 4715, 4769, 6026, 6929, 7028, 7196A, 8584, 8701, 8860, 9540, 9545, 10398, 10400, 10724, 10873, 11719, 11914, 11969, 12672, 12705, 13145, 13263, 13967, 14318, 14766, 14783, 15043, 15204, 15301, 15326, 15487T, 16223, 16239, 16298, 16327, 16357, 16519		1	16569	FJ383618.1	Chandrasekar, et al. 2009
S0108	LP35	C4a4b	Lepcha	India	Indo-European	47, 73, 249d, 263, 315+C, 489, 709, 750, 1438, 2232+A, 2706, 3394, 3552A, 4715, 4769, 6026, 7028, 7196A, 8584, 8701, 8860, 9540, 9545, 10398, 10400, 10873, 11719, 11914, 11969, 12672, 12705, 13263, 13967, 14318, 14766, 14783, 15043, 15204, 15301, 15487T, 16086, 16223, 16298, 16327, 16357, 16519		1	16569	FJ383647.1	Chandrasekar, et al. 2009
S0109	LP83	C4a4b	Lepcha	India	Indo-European	47, 73, 249d, 263, 315+C, 489, 709, 750, 1438, 2706, 3394, 3552A, 4715, 4769, 6026, 7028, 7196A, 8584, 8701, 8860, 9540, 9545, 10398, 10400, 10873, 11719, 11914, 11969, 12672, 12705, 13263, 13967, 14318, 14766, 14783, 15043, 15204, 15301, 15487T, 16086, 16223, 16298, 16327, 16357, 16519		1	16569	FJ383649.1	Chandrasekar, et al. 2009
S0110	WA118	C7a1a1	Wanchoo	India	Tibeto-Burman	73, 146, 151, 153, 249d, 263, 315+C, 333, 489, 750, 1438, 2706, 3552A, 4715, 4769, 5821, 6338, 6791, 7028, 7196A, 7853, 8584, 8701, 8860, 9540, 9545, 10295, 10398, 10400, 10873, 11719, 11914, 12705, 12957, 13263, 14318, 14766, 14783, 14978, 15043, 15301, 15326, 15487T, 16223, 16327, 16519		1	16569	FJ383640.1	Chandrasekar, et al. 2009
S0111	WA12	C7a1a1	Wanchoo	India	Tibeto-Burman	73, 146, 151, 153, 249d, 263, 315+C, 333, 489, 750, 1438, 2706, 3552A, 4715, 4769, 5821, 6338, 6791, 7028, 7196A, 7853, 8584, 8701, 8860, 9540, 9545, 10295, 10398, 10400, 10873, 11719, 11914, 12705, 12957, 13263, 14318, 14766, 14783, 14978, 15043, 15301, 15326, 15487T, 16223, 16327, 16519		1	16569	FJ383630.1	Chandrasekar, et al. 2009
S0112	WA39	C7a1a1	Wanchoo	India	Tibeto-Burman	73, 146, 151, 153, 249d, 263, 315+C, 333, 489, 750, 1438, 2706, 3552A, 4715, 4769, 5821, 6338, 6791, 7028, 7196A, 7853, 8584, 8701, 8860, 9540, 9545, 10295, 10398, 10400, 10873, 11719, 11914, 12705, 12957, 13263, 14318, 14766, 14783, 14978, 15043, 15301, 15326, 15487T, 16223, 16327, 16519		1	16569	FJ383632.1	Chandrasekar, et al. 2009
S0113	WA40	C7a1a1	Wanchoo	India	Tibeto-Burman	73, 146, 151, 153, 249d, 263, 315+C, 333, 489, 750, 1438, 2706, 3552A, 4715, 4769, 5821, 6338, 6791, 7028, 7196A, 7853, 8584, 8701, 8860, 9540, 9545, 10295, 10398, 10400, 10873, 11719, 11914, 12705, 12957, 13263, 14318, 14766, 14783, 14978, 15043, 15301, 15326, 15487T, 16223, 16327, 16519		1	16569	FJ383633.1	Chandrasekar, et al. 2009
S0114	WA84	C7a1a1	Wanchoo	India	Tibeto-Burman	73, 146, 151, 153, 249d, 263, 315+C, 333, 489, 750, 1438, 2706, 3552A, 4715, 4769, 5821, 6338, 6791, 7028, 7196A, 7853, 8584, 8701, 8860, 9540, 9545, 10295, 10398, 10400, 10873, 11719, 11914, 12705, 12957, 13263, 14318, 14766, 14783, 14978, 15043, 15301, 15326, 15487T, 16223, 16327, 16519		1	16569	FJ383638.1	Chandrasekar, et al. 2009
S0115	DR11	C7a1a2	Dirang Monpa	India	Tibeto-Burman	73, 146, 153, 249d, 263, 315+C, 489, 709, 750, 1438, 2706, 3345, 3552A, 4715, 4769, 5821, 6338, 7028, 7196A, 7598, 7853, 8584, 8701, 8860, 9540, 9545, 10295, 10398, 10400, 10873, 11719, 12477, 12612, 12705, 12957, 13263, 13708, 14318, 14766, 14783, 14978, 15043, 15301, 15326, 15487T, 15926, 16223, 16298, 16311, 16327, 16519		1	16569	FJ383624.1	Chandrasekar, et al. 2009
S0116	DR34	C7a1a2	Dirang Monpa	India	Tibeto-Burman	73, 146, 153, 249d, 263, 315+C, 489, 523-524d, 750, 1438, 2706, 3345, 3552A, 4715, 4769, 5821, 6338, 7028, 7196A, 7598, 7853, 8584, 8701, 8860, 9540, 9545, 10295, 10398, 10400, 10873, 11719, 11914, 12477, 12705, 12957, 13263, 13708, 14318, 14766, 14783, 14978, 15043, 15301, 15326, 15487T, 16223, 16298, 16311, 16327, 16519		1	16569	FJ383627.1	Chandrasekar, et al. 2009
S0117	DR43	C7a1a2	Dirang Monpa	India	Tibeto-Burman	73, 146, 153, 249d, 263, 315+C, 489, 750, 1438, 2706, 3167+T, 3345, 3552A, 4715, 4769, 5821, 5899+C, 6338, 7028, 7196A, 7598, 7853, 8584, 8701, 8860, 9540, 9545, 10295, 10398, 10400, 10873, 11719, 11914, 12477, 12705, 12957, 13263, 13708, 14318, 14766, 14783, 14978, 15043, 15301, 15326, 15487T, 16223, 16298, 16311, 16327, 16519		1	16569	FJ383628.1	Chandrasekar, et al. 2009
S0118	DR6	C7a1a2	Dirang Monpa	India	Tibeto-Burman	73, 146, 153, 249d, 263, 315+C, 489, 750, 1438, 2706, 3167+T, 3345, 3552A, 4715, 4769, 5821, 6338, 7028, 7196A, 7598, 7853, 8584, 8701, 8860, 9540, 9545, 10295, 10398, 10400, 10873, 11719, 11914, 12477, 12705, 12957, 13263, 13708, 14318, 14766, 14783, 14978, 15043, 15301, 15326, 15487T, 16223, 16298, 16311, 16327, 16519		1	16569	FJ383622.1	Chandrasekar, et al. 2009
S0119	DR99	C7a1a2	Dirang Monpa	India	Tibeto-Burman	73, 146, 153, 249d, 263, 315+C, 489, 750, 1438, 2706, 3167+T, 3345, 3552A, 4715, 4769, 5821, 6338, 7028, 7196A, 7598, 7853, 8584, 8701, 8860, 9540, 9545, 10295, 10398, 10400, 10873, 11719, 11914, 12477, 12705, 12957, 13263, 13708, 14318, 14766, 14783, 14978, 15043, 15301, 15326, 15487T, 16223, 16298, 16311, 16327, 16519		1	16569	FJ383623.1	Chandrasekar, et al. 2009
S0120	WA51	C7a1d	Wanchoo	India	Tibeto-Burman	73, 146, 249d, 263, 309+C, 315+C, 489, 523-524d, 750, 1438, 2706, 2905, 3552A, 4715, 4769, 5821, 6338, 7028, 7196A, 7853, 8584, 8701, 8860, 9540, 9545, 10398, 10400, 10873, 11204, 11719, 11914, 12705, 12957, 13263, 14318, 14766, 14783, 14978, 15043, 15301, 15326, 15487T, 16223, 16242, 16256, 16298, 16327, 16519		1	16569	FJ383636.1	Chandrasekar, et al. 2009
S0121	GL60	C7b	Gallong	India	Tibeto-Burman	73, 146, 249d, 263, 315+C, 489, 750, 1438, 2706, 3552A, 4715, 4769, 5821, 5918, 6338, 7028, 7196A, 8584, 8701, 8860, 9449, 9540, 9545, 10398, 10400, 10873, 11101, 11719, 11914, 12705, 13263, 13770, 14318, 14766, 14783, 15301, 15326, 15487T, 15928, 16051, 16164, 16223, 16298, 16327		1	16569	FJ383641.1	Chandrasekar, et al. 2009
S0122	GL85	C7b	Gallong	India	Tibeto-Burman	73, 146, 249d, 263, 315+C, 489, 750, 1438, 2706, 3552A, 4715, 4769, 5821, 5918, 6338, 7028, 7196A, 8584, 8701, 8860, 9449, 9540, 9545, 10398, 10400, 10873, 11101, 11719, 11914, 12705, 13263, 13770, 14318, 14766, 14783, 15301, 15326, 15487T, 15928, 16051, 16164, 16223, 16298, 16327		1	16569	FJ383643.1	Chandrasekar, et al. 2009
S0123	Nepalese012	D	Nepalese	Nepal	Indo-European	223 362		16024	16569		Wang, et al. 2012
S0124	Nepalese081	D	Nepalese	Nepal	Indo-European	223 325 362	JF742299.1	16024	16569		Wang, et al. 2012
S0125	Nepalese047	D4	Nepalese	Nepal	Indo-European	172 192 223 271 278 316 362 463		16024	16569		Wang, et al. 2012
S0126	Nepalese189	D4	Nepalese	Nepal	Indo-European	093 114 223 294 318 362	JF742387.1	16024	16569		Wang, et al. 2012
S0127	Nepalese190	D4	Nepalese	Nepal	Indo-European	093 114 223 294 318 362	JF742355.1	1	16569	JF742200.2	Wang, et al. 2012
S0128	14	D4*	Hindu	Nepal	Indo-European	114 223 294 318 362 566		16024	16569		Fornarino, et al. 2009
S0129	15	D4*	Tharu	Nepal	Indo-European	223 294 318 362		16024	16569		Fornarino, et al. 2009
S0130	16	D4*	Tharu	Nepal	Indo-European	209 223 256 311 362 519		16024	16569		Fornarino, et al. 2009
S0131	17	D4*	Tharu	Nepal	Indo-European	209 223 256 311 362 519		16024	16569		Fornarino, et al. 2009
S0132	18	D4*	Tharu	Nepal	Indo-European	223 280 362 519		16024	16569		Fornarino, et al. 2009
S0133	19	D4*	Tharu	Nepal	Indo-European	223 294 318 362		16024	16569		Fornarino, et al. 2009
S0134	20	D4*	Tharu	Nepal	Indo-European	223 311 362 519		16024	16569		Fornarino, et al. 2009
S0135	21	D4*	Tharu	Nepal	Indo-European	223 362 519		16024	16569		Fornarino, et al. 2009
S0136	22	D4*	Tharu	Nepal	Indo-European	129 223 311 362 519		16024	16569		Fornarino, et al. 2009
S0137	23	D4*	Tharu	Nepal	Indo-European	129 223 362 519		16024	16569		Fornarino, et al. 2009
S0138	TO16	D4, D4j1, D4j1a, D4j1a1	Toto	India	Tibeto-Burman	73, 263, 315+C, 489, 750, 1438, 2706, 3010, 4769, 4883, 5178A, 5262, 7028, 7581, 7783, 8414, 8701, 8860, 9540, 10398, 10400, 10873, 11719, 12705, 14668, 14766, 14783, 15043, 15301, 15326, 15839, 16086, 16223, 16319, 16362		1	16569	FJ383230.1	Chandrasekar, et al. 2009
S0139	DR24	D4a1e	Dirang Monpa	India	Tibeto-Burman	73, 152, 263, 315+C, 489, 750, 1438, 2706, 3010, 3206, 3705, 4769, 4883, 5178A, 7028, 7364, 8414, 8473, 8701, 8860, 9540, 10398, 10400, 10410, 10873, 11719, 12705, 14668, 14766, 14783, 15043, 15301, 15326, 15839, 16129, 16223, 16256, 16362, 16519		1	16569	FJ383182.1	Chandrasekar, et al. 2009
S0140	ST31	D4b2b4	Shertukpen	India	Tibeto-Burman	73, 150, 194, 199, 263, 315+C, 489, 523-524d, 750, 1014, 1382C, 1438, 1719, 2706, 3010, 3391, 4769, 4883, 5178A, 5492, 7028, 8020, 8414, 8701, 8743, 8860, 8964, 9296, 9540, 9824A, 10398, 10400, 10873, 11719, 12705, 14668, 14766, 14783, 15001, 15043, 15301, 15326, 16223, 16362, 16519		1	16569	FJ383213.1	Chandrasekar, et al. 2009
S0141	ST33	D4b2b4	Shertukpen	India	Tibeto-Burman	73, 150, 194, 199, 263, 315+C, 489, 523-524d, 750, 1014, 1382C, 1438, 1719, 2706, 3010, 3391, 4769, 4883, 5178A, 5492, 7028, 8020, 8414, 8701, 8743, 8860, 8964, 9296, 9540, 9824A, 10398, 10400, 10873, 11719, 12705, 14668, 14766, 14783, 15001, 15043, 15301, 15326, 16223, 16362, 16519		1	16569	FJ383214.1	Chandrasekar, et al. 2009
S0142	GL39	D4b2b5	Gallong	India	Tibeto-Burman	73, 194, 263, 279, 315+C, 489, 523-524d, 750, 1382C, 1438, 2706, 3010, 4769, 4883, 5178A, 5774, 7028, 7999, 8414, 8701, 8860, 8964, 9540, 9824A, 10398, 10400, 10873, 11719, 12705, 14218, 14668, 14766, 14783, 15043, 15301, 15326, 15511, 16223, 16362		1	16569	FJ383205.1	Chandrasekar, et al. 2009
S0143	GL44	D4b2b5	Gallong	India	Tibeto-Burman	73, 194, 263, 279, 315+C, 489, 523-524d, 750, 1382C, 1438, 2706, 3010, 3537, 4769, 4883, 5178A, 5774, 7028, 7999, 8020, 8414, 8701, 8860, 8964, 9540, 9824A, 10398, 10400, 10873, 11719, 12705, 14218, 14668, 14766, 14783, 15043, 15301, 15326, 15511, 16223, 16362		1	16569	FJ383187.1	Chandrasekar, et al. 2009
S0144	GL78	D4b2b5	Gallong	India	Tibeto-Burman	73, 194, 263, 279, 315+C, 489, 523-524d, 750, 1382C, 1438, 2706, 3010, 4769, 4883, 5178A, 5774, 7028, 7999, 8020, 8414, 8701, 8860, 8964, 9540, 9824A, 10398, 10400, 10873, 11719, 12705, 14668, 14766, 14783, 15043, 15301, 15326, 15511, 16223, 16362		1	16569	FJ383191.1	Chandrasekar, et al. 2009
S0145	GL79	D4b2b5	Gallong	India	Tibeto-Burman	73, 194, 263, 279, 315+C, 489, 523-524d, 750, 1382C, 1438, 2706, 3010, 4769, 4883, 5178A, 5774, 7028, 7999, 8020, 8414, 8701, 8860, 8964, 9540, 9824A, 10398, 10400, 10873, 11719, 12705, 14218, 14668, 14766, 14783, 15043, 15301, 15326, 15511, 16223, 16362		1	16569	FJ383192.1	Chandrasekar, et al. 2009
S0146	Nepalese071	D4e	Nepalese	Nepal	Indo-European	223 311 362	JF742281.1	16024	16569		Wang, et al. 2012
S0147	Nep-Mix42	D4e	Nepalese	Nepal	Indo-European	223 274 297 319 362 519		16024	16569		Wang, et al. 2012
S0148	24	D4e1	Tharu	Nepal	Indo-European	223 311 362		16024	16569		Fornarino, et al. 2009
S0149	25	D4e1	Tharu	Nepal	Indo-European	223 311 362		16024	16569		Fornarino, et al. 2009
S0150	SK95	D4e1a2	Sonowai Kachari	India	Tibeto-Burman	73, 94, 204, 214, 263, 315+C, 489, 750, 1438, 2706, 3010, 3316, 4769, 4883, 5178A, 5480, 5964, 7028, 8414, 8701, 8860, 9536, 9540, 10398, 10400, 10873, 11215, 11719, 12705, 14470, 14668, 14766, 14783, 15043, 15301, 15326, 15924, 16223, 16311, 16362, 16399, 16519		1	16569	FJ383207.1	Chandrasekar, et al. 2009
S0151	LA53	D4e3	Lachungpa	India	Indo-European	73, 263, 309+C, 315+C, 489, 523-524d, 750, 1438, 2706, 3010, 4769, 4883, 5178A, 7028, 8414, 8701, 8860, 9536, 9540, 10398, 10400, 10873, 11215, 11719, 12705, 13135, 14668, 14766, 14783, 14857, 15043, 15301, 15326, 16223, 16362, 16519		1	16569	FJ383174.1	Chandrasekar, et al. 2009
S0152	DB72	D4e4	Dongri Bhill	India	Indo-European	73, 263, 315+C, 489, 750, 1438, 1935, 2706, 3010, 4769, 4883, 5178A, 7028, 8414, 8701, 8860, 9540, 10398, 10400, 10873, 11719, 12705, 13105, 14668, 14766, 14783, 14905, 15043, 15301, 15326, 16223, 16362		1	16569	FJ383176.1	Chandrasekar, et al. 2009
S0153	Nepalese134	D4g2a	Nepalese	Nepal	Indo-European	223 362 519	JF742256.1	16024	16569		Wang, et al. 2012
S0154	WA21	D4g2a1c	Wanchoo	India	Tibeto-Burman	73, 263, 298, 309+C, 315+C, 489, 750, 1438, 2706, 3010, 4394, 4769, 4883, 5178A, 5231, 7028, 8414, 8701, 8860, 9540, 10398, 10400, 10873, 11059, 11719, 12705, 12966A, 14766, 14783, 15043, 15156, 15301, 15326, 16223, 16274, 16362, 16519		1	16569	FJ383179.1	Chandrasekar, et al. 2009
S0155	Nepalese098	D4h	Nepalese	Nepal	Indo-European	172 174 223 311 362	JF742404.1	16024	16569		Wang, et al. 2012
S0156	Nepalese160	D4h	Nepalese	Nepal	Indo-European	223 256 311 362 519	JF742309.1	16024	16569		Wang, et al. 2012
S0157	Nepalese199	D4h	Nepalese	Nepal	Indo-European	223 256 311 362 519	JF742361.1	16024	16569		Wang, et al. 2012
S0158	Nepalese021	D4j	Nepalese	Nepal	Indo-European	086 223 362		16024	16569		Wang, et al. 2012
S0159	Nepalese088	D4j	Nepalese	Nepal	Indo-European	223 243 362	JF742389.1	16024	16569		Wang, et al. 2012
S0160	Nepalese111	D4j	Nepalese	Nepal	Indo-European	172 223 362 519	JF742282.1	16024	16569		Wang, et al. 2012
S0161	Nepalese149	D4j	Nepalese	Nepal	Indo-European	172 223 362 519	JF742340.1	16024	16569		Wang, et al. 2012
S0162	Nepalese184	D4j	Nepalese	Nepal	Indo-European	086 223 362	JF742303.1	16024	16569		Wang, et al. 2012
S0163	26	D4j	Tharu	Nepal	Indo-European	172 223 362		16024	16569		Fornarino, et al. 2009
S0164	27	D4j	Tharu	Nepal	Indo-European	172 223 362		16024	16569		Fornarino, et al. 2009
S0165	28	D4j	Tharu	Nepal	Indo-European	172 223 362 519		16024	16569		Fornarino, et al. 2009
S0166	29	D4j	Tharu	Nepal	Indo-European	172 223 362 519		16024	16569		Fornarino, et al. 2009
S0167	30	D4j	Tharu	Nepal	Indo-European	172 223 362 519		16024	16569		Fornarino, et al. 2009
S0168	GL3	D4j1a1	Gallong	India	Tibeto-Burman	73, 263, 309+C, 315+C, 489, 750, 1438, 2706, 3010, 4769, 4883, 5178A, 5262, 7028, 7581, 7783, 8414, 8701, 8860, 9540, 10398, 10400, 10873, 11696, 11719, 12130, 12358, 12705, 14668, 14766, 14783, 15043, 15295, 15301, 15326, 16086, 16223, 16362		1	16569	FJ383200.1	Chandrasekar, et al. 2009
S0169	GL36	D4j1a1	Gallong	India	Tibeto-Burman	73, 263, 309+C, 315+C, 489, 750, 1438, 2706, 3010, 4769, 4883, 5178A, 5262, 7028, 7581, 7783, 8414, 8701, 8860, 9540, 10398, 10400, 10873, 11696, 11719, 12130, 12358, 12705, 14668, 14766, 14783, 15043, 15295, 15301, 15326, 16086, 16223, 16362		1	16569	FJ383203.1	Chandrasekar, et al. 2009
S0170	LA73	D4j1a1	Lachungpa	India	Indo-European	73, 152, 263, 309+C, 315+C, 489, 750, 1438, 1888, 2706, 3010, 4769, 4883, 5178A, 5262, 7028, 7581, 7783, 8414, 8701, 8860, 8877, 8896, 9540, 10398, 10400, 10873, 11611, 11696, 11719, 12130, 12358, 12705, 14668, 14766, 14783, 15043, 15295, 15301, 15326, 16051, 16086, 16223, 16362		1	16569	FJ383175.1	Chandrasekar, et al. 2009
S0171	LP104	D4j1a1	Lepcha	India	Indo-European	73, 263, 309+C, 315+C, 489, 750, 1438, 2706, 3010, 4769, 4883, 5178A, 5262, 7028, 7581, 7783, 8414, 8701, 8860, 9540, 10398, 10400, 10873, 11696, 11719, 12130, 12358, 12557, 12705, 14668, 14766, 14783, 15043, 15295, 15301, 15326, 16086, 16223, 16362		1	16569	FJ383183.1	Chandrasekar, et al. 2009
S0172	LP29	D4j1a1	Lepcha	India	Indo-European	73, 200, 263, 309+C, 315+C, 489, 750, 1438, 2706, 3010, 3918, 4769, 4883, 5178A, 5262, 7028, 7581, 7783, 8414, 8701, 8860, 9540, 10398, 10400, 10873, 11696, 11719, 12130, 12358, 12705, 14668, 14766, 14783, 15043, 15295, 15301, 15326, 16086, 16223, 16362		1	16569	FJ383184.1	Chandrasekar, et al. 2009
S0173	LP57	D4j1a1	Lepcha	India	Indo-European	73, 152, 263, 309+C, 315+C, 489, 750, 1438, 2706, 3010, 4769, 4883, 5178A, 5262, 7028, 7581, 7783, 8414, 8701, 8860, 9540, 10398, 10400, 10873, 11696, 11719, 12130, 12358, 12705, 14668, 14766, 14783, 15043, 15295, 15301, 15326, 16051, 16086, 16223, 16362		1	16569	FJ383185.1	Chandrasekar, et al. 2009
S0174	LP97	D4j1a1	Lepcha	India	Indo-European	73, 200, 263, 315+C, 489, 750, 1438, 2706, 3010, 3918, 4769, 4883, 5178A, 5262, 7028, 7581, 7783, 8414, 8701, 8860, 9540, 10398, 10400, 10873, 11696, 11719, 12130, 12358, 12705, 14668, 14766, 14783, 15043, 15295, 15301, 15326, 16086, 16223, 16362		1	16569	FJ383186.1	Chandrasekar, et al. 2009
S0175	GL13	D4j1a1a	Gallong	India	Tibeto-Burman	73, 263, 309+C, 315+C, 489, 750, 1438, 2281, 2706, 3010, 4769, 4883, 5178A, 5262, 7028, 7581, 7783, 8414, 8701, 8860, 9540, 10398, 10400, 10873, 11696, 11719, 12130, 12358, 12681, 12705, 14668, 14766, 14783, 15043, 15295, 15301, 15326, 16086, 16223, 16362		1	16569	FJ383194.1	Chandrasekar, et al. 2009
S0176	GL22	D4j1a1a	Gallong	India	Tibeto-Burman	73, 263, 309+C, 315+C, 489, 750, 1438, 2281, 2706, 3010, 4769, 4883, 5178A, 5262, 7028, 7581, 7783, 8414, 8701, 8860, 9540, 10398, 10400, 10589, 10873, 11696, 11719, 12130, 12358, 12681, 12705, 14668, 14766, 14783, 15043, 15295, 15301, 15326, 16086, 16223, 16362		1	16569	FJ383196.1	Chandrasekar, et al. 2009
S0177	GL34	D4j1a1a	Gallong	India	Tibeto-Burman	73, 263, 309+C, 315+C, 489, 750, 1438, 2281, 2706, 3010, 4769, 4883, 5178A, 5262, 7028, 7581, 7783, 8414, 8701, 8860, 9540, 10398, 10400, 10873, 11696, 11719, 12130, 12358, 12681, 12705, 14668, 14766, 14783, 15043, 15295, 15301, 15326, 16086, 16223, 16362		1	16569	FJ383202.1	Chandrasekar, et al. 2009
S0178	GL54	D4j1a1a	Gallong	India	Tibeto-Burman	73, 263, 309+C, 315+C, 489, 750, 1438, 2281, 2706, 3010, 4769, 4883, 5178A, 5237, 5262, 7028, 7581, 7783, 8414, 8701, 8860, 9540, 10398, 10400, 10873, 11696, 11719, 12130, 12358, 12681, 12705, 14668, 14766, 14783, 15043, 15295, 15301, 15326, 16086, 16223, 16362		1	16569	FJ383188.1	Chandrasekar, et al. 2009
S0179	GL69	D4j1a1a	Gallong	India	Tibeto-Burman	73, 199, 263, 309+C, 315+C, 489, 750, 1438, 2706, 3010, 4769, 4883, 5178A, 5262, 7028, 7581, 7783, 8414, 8701, 8860, 9540, 10398, 10400, 10873, 11696, 11719, 12130, 12358, 12681, 12705, 14569, 14668, 14766, 14783, 15043, 15295, 15301, 15326, 16086, 16188, 16223, 16362		1	16569	FJ383189.1	Chandrasekar, et al. 2009
S0180	GL89	D4j1a1a	Gallong	India	Tibeto-Burman	73, 263, 309+C, 315+C, 489, 750, 1438, 2281, 2706, 3010, 4769, 4883, 5178A, 5237, 5262, 7028, 7581, 7783, 8414, 8701, 8860, 9540, 10398, 10400, 10873, 11696, 11719, 12130, 12358, 12681, 12705, 14668, 14766, 14783, 15043, 15295, 15301, 15326, 16086, 16223, 16362		1	16569	FJ383193.1	Chandrasekar, et al. 2009
S0181	TO1	D4j1a1b	Toto	India	Tibeto-Burman	73, 263, 315+C, 489, 750, 1438, 2706, 3010, 4769, 4883, 5178A, 5262, 7028, 7581, 7783, 7980C, 8414, 8701, 8860, 9540, 10398, 10400, 10873, 11696, 11719, 12130, 12358, 12705, 14189+A, 14668, 14766, 14783, 15043, 15295, 15301, 15326, 16086, 16223, 16362		1	16569	FJ383217.1	Chandrasekar, et al. 2009
S0182	TO20	D4j1a1b	Toto	India	Tibeto-Burman	73, 263, 315+C, 489, 750, 1438, 2706, 3010, 4769, 4883, 5178A, 5262, 7028, 7581, 7783, 7980C, 8414, 8701, 8860, 9540, 10398, 10400, 10873, 11696, 11719, 12130, 12358, 12705, 14668, 14766, 14783, 15043, 15295, 15301, 15326, 16086, 16223, 16319, 16362		1	16569	FJ383231.1	Chandrasekar, et al. 2009
S0183	TO23	D4j1a1b	Toto	India	Tibeto-Burman	73, 263, 315+C, 489, 750, 1438, 2706, 3010, 4769, 4883, 5178A, 5262, 7028, 7581, 7783, 7980C, 8414, 8701, 8860, 9540, 10398, 10400, 10873, 11696, 11719, 12130, 12358, 12705, 14668, 14766, 14783, 15043, 15295, 15301, 15326, 15839, 16086, 16223, 16319, 16362		1	16569	FJ383232.1	Chandrasekar, et al. 2009
S0184	TO3	D4j1a1b	Toto	India	Tibeto-Burman	73, 263, 315+C, 489, 750, 1438, 2706, 3010, 4769, 4883, 5178A, 5262, 7028, 7581, 7783, 7980C, 8701, 8774, 8860, 9540, 10398, 10400, 10873, 11696, 11719, 12130, 12358, 12705, 14668, 14766, 14783, 15043, 15295, 15301, 15326, 15839, 16086, 16223, 16319, 16362		1	16569	FJ383223.1	Chandrasekar, et al. 2009
S0185	TO33	D4j1a1b	Toto	India	Tibeto-Burman	73, 263, 309+C, 315+C, 489, 750, 1438, 2706, 3010, 4769, 4883, 5178A, 5262, 7028, 7581, 7783, 7980C, 8414, 8701, 8860, 9540, 10398, 10400, 10873, 11696, 11719, 12130, 12358, 12705, 14668, 14766, 14783, 15043, 15295, 15301, 15326, 16086, 16223, 16319, 16362		1	16569	FJ383233.1	Chandrasekar, et al. 2009
S0186	TO4	D4j1a1b	Toto	India	Tibeto-Burman	73, 263, 309+C, 315+C, 489, 750, 1438, 2706, 3010, 4769, 4883, 5178A, 5262, 7028, 7581, 7783, 7980C, 8414, 8701, 8860, 9540, 10398, 10400, 10873, 11696, 11719, 12130, 12358, 12705, 14668, 14766, 14783, 15043, 15295, 15301, 15326, 15839, 16086, 16223, 16319, 16362		1	16569	FJ383224.1	Chandrasekar, et al. 2009
S0187	TO5	D4j1a1b	Toto	India	Tibeto-Burman	73, 263, 315+C, 489, 750, 1438, 2706, 3010, 4769, 4883, 5178A, 5262, 7028, 7581, 7783, 7980C, 8414, 8701, 8860, 9540, 10398, 10400, 10873, 11696, 11719, 12130, 12358, 12705, 14668, 14766, 14783, 15043, 15295, 15301, 15326, 16086, 16223, 16319, 16362		1	16569	FJ383225.1	Chandrasekar, et al. 2009
S0188	TO8	D4j1a1b	Toto	India	Tibeto-Burman	73, 263, 315+C, 489, 750, 1438, 2706, 3010, 4769, 4883, 5178A, 5262, 7028, 7581, 7783, 7980C, 8414, 8701, 8860, 9540, 10398, 10400, 10873, 11696, 11719, 12130, 12358, 12705, 14668, 14766, 14783, 15043, 15295, 15301, 15326, 15839, 16086, 16223, 16319, 16362		1	16569	FJ383227.1	Chandrasekar, et al. 2009
S0189	TO9	D4j1a1b	Toto	India	Tibeto-Burman	73, 263, 315+C, 489, 750, 1438, 2706, 3010, 4769, 4883, 5178A, 5262, 7028, 7581, 7783, 7980C, 8414, 8701, 8774, 8860, 9540, 10398, 10400, 10873, 11696, 11719, 12130, 12358, 12705, 14668, 14766, 14783, 15043, 15295, 15301, 15326, 15839, 16086, 16223, 16319, 16362		1	16569	FJ383228.1	Chandrasekar, et al. 2009
S0190	TO93	D4j1a1b	Toto	India	Tibeto-Burman	73, 263, 309+C, 315+C, 489, 750, 1438, 2706, 3010, 4769, 4883, 5178A, 7028, 7581, 7783, 7980C, 8414, 8701, 8860, 9540, 10398, 10400, 10873, 11696, 11719, 12130, 12358, 12705, 14668, 14766, 14783, 15043, 15295, 15301, 15326, 15839, 16086, 16223, 16319, 16362		1	16569	FJ383237.1	Chandrasekar, et al. 2009
S0191	WA120	D4j1b	Wanchoo	India	Tibeto-Burman	73, 263, 309+C, 315+C, 489, 750, 1438, 1734, 2706, 3010, 4769, 4883, 5178A, 5262, 7028, 7055, 8292, 8414, 8701, 8860, 9125, 9540, 10398, 10400, 10873, 11696, 11719, 12705, 14097, 14668, 14696, 14766, 14783, 15043, 15237, 15301, 15326, 15380, 15924, 16223, 16362		1	16569	FJ383177.1	Chandrasekar, et al. 2009
S0192	WA121	D4j1b	Wanchoo	India	Tibeto-Burman	73, 263, 309+C, 315+C, 489, 750, 1438, 1734, 2706, 3010, 4769, 4883, 5178A, 5262, 7028, 7055, 8292, 8414, 8701, 8860, 9125, 9540, 10398, 10400, 10873, 11696, 11719, 12705, 14097, 14668, 14696, 14766, 14783, 15043, 15237, 15301, 15326, 15380, 15924, 16223, 16362		1	16569	FJ383178.1	Chandrasekar, et al. 2009
S0193	GL24	D4j1b2	Gallong	India	Tibeto-Burman	73, 185, 263, 309+C, 315+C, 489, 750, 1438, 1734, 2706, 3010, 4769, 4883, 5178A, 5262, 6852, 7028, 7055, 8414, 8701, 8860, 9540, 9682, 10398, 10400, 10873, 11696, 11719, 12705, 14668, 14766, 14783, 15043, 15301, 15326, 16104, 16223, 16362		1	16569	FJ383198.1	Chandrasekar, et al. 2009
S0194	GL28	D4j1b2	Gallong	India	Tibeto-Burman	73, 185, 263, 309+C, 315+C, 489, 747, 750, 1438, 1734, 2706, 3010, 4769, 4883, 5178A, 5262, 6852, 7028, 7055, 8414, 8701, 8860, 9540, 10398, 10400, 10873, 11696, 11719, 12705, 14668, 14766, 14783, 15043, 15301, 15326, 16223, 16362		1	16569	FJ383199.1	Chandrasekar, et al. 2009
S0195	DR96	D4j6	Dirang Monpa	India	Tibeto-Burman	73, 146, 263, 315+C, 489, 750, 1438, 2706, 3010, 4769, 4883, 5178A, 7028, 7805, 8414, 8701, 8860, 9540, 10398, 10400, 10873, 11696, 11719, 12106, 12705, 14668, 14766, 14783, 15043, 15301, 15326, 16223, 16362		1	16569	FJ383181.1	Chandrasekar, et al. 2009
S0196	ST29	D4q	Shertukpen	India	Tibeto-Burman	73, 195, 200, 263, 309+C, 315+C, 489, 750, 1438, 2706, 3010, 4769, 4883, 4959, 5178A, 7028, 8414, 8701, 8860, 9540, 10398, 10400, 10873, 11719, 12705, 14668, 14766, 14783, 15043, 15301, 15326, 16223, 16256, 16311, 16356, 16362, 16519		1	16569	FJ383212.1	Chandrasekar, et al. 2009
S0197	ST56	D4q	Shertukpen	India	Tibeto-Burman	73, 195, 200, 263, 309+CC, 315+C, 489, 750, 1438, 2706, 3010, 4769, 4883, 4959, 5178A, 7028, 8414, 8701, 8860, 9540, 10398, 10400, 10873, 11719, 12705, 14668, 14766, 14783, 15043, 15301, 15326, 16223, 16256, 16311, 16356, 16362, 16519		1	16569	FJ383215.1	Chandrasekar, et al. 2009
S0198	ST62	D4q	Shertukpen	India	Tibeto-Burman	73, 195, 200, 263, 309+CC, 315+C, 489, 750, 1438, 2706, 3010, 4769, 4883, 4959, 5178A, 7028, 8414, 8701, 8860, 9540, 10398, 10400, 10873, 11719, 12705, 14668, 14766, 14783, 15043, 15301, 15326, 16223, 16256, 16311, 16356, 16362, 16519		1	16569	FJ383216.1	Chandrasekar, et al. 2009
S0199	ST8	D4q	Shertukpen	India	Tibeto-Burman	73, 195, 200, 263, 309+CC, 315+C, 489, 750, 1438, 2706, 3010, 4769, 4883, 4959, 5178A, 7028, 8414, 8701, 8860, 9540, 10398, 10400, 10873, 11719, 12705, 14668, 14766, 14783, 15043, 15301, 15326, 16223, 16256, 16311, 16356, 16362, 16519		1	16569	FJ383210.1	Chandrasekar, et al. 2009
S0200	ST81	D4q	Shertukpen	India	Tibeto-Burman	73, 195, 200, 263, 309+CC, 315+C, 489, 750, 1438, 2706, 3010, 4769, 4883, 4959, 5178A, 7028, 8414, 8701, 8860, 9540, 10398, 10400, 10873, 11719, 12705, 14668, 14766, 14783, 15043, 15301, 15326, 16223, 16256, 16311, 16356, 16362, 16519		1	16569	FJ383211.1	Chandrasekar, et al. 2009
S0201	TO74	D4q1	Toto	India	Tibeto-Burman	73, 200, 263, 315+C, 489, 750, 1438, 2706, 3010, 4769, 4883, 5178A, 7028, 8414, 8701, 8860, 9540, 10398, 10400, 10873, 11719, 12705, 14668, 14766, 14783, 15043, 15301, 15326, 15854A, 16140, 16223, 16256, 16311, 16362, 16519		1	16569	FJ383234.1	Chandrasekar, et al. 2009
S0202	TO11	D4q1, D4q1a	Toto	India	Tibeto-Burman	73, 200, 263, 315+C, 489, 750, 1438, 2706, 3010, 4769, 4883, 5178A, 5220, 7028, 8414, 8701, 8860, 9540, 10398, 10400, 10873, 11719, 12705, 14668, 14766, 14783, 15043, 15301, 15326, 15791, 15839, 16140, 16223, 16256, 16311, 16362, 16519		1	16569	FJ383218.1	Chandrasekar, et al. 2009
S0203	TO101	D4q1a	Toto	India	Tibeto-Burman	73, 200, 263, 309+C, 315+C, 489, 750, 1438, 2706, 3010, 4769, 4883, 4973, 5178A, 7028, 8414, 8701, 8705, 8860, 9540, 10398, 10400, 10873, 11719, 12705, 14668, 14766, 14783, 14842, 15043, 15301, 15326, 15791, 16140, 16223, 16256, 16311, 16362, 16519		1	16569	FJ383229.1	Chandrasekar, et al. 2009
S0204	TO12	D4q1a	Toto	India	Tibeto-Burman	73, 200, 263, 315+C, 489, 750, 1438, 2706, 3010, 4769, 4883, 4973, 5178A, 7028, 8414, 8701, 8860, 9540, 10398, 10400, 10873, 11719, 12705, 14668, 14766, 14783, 15043, 15301, 15326, 15791, 15839, 16140, 16223, 16256, 16311, 16362, 16519		1	16569	FJ383219.1	Chandrasekar, et al. 2009
S0205	TO14	D4q1a	Toto	India	Tibeto-Burman	73, 200, 263, 315+C, 489, 750, 1438, 2706, 3010, 4769, 4883, 4973, 5178A, 7028, 8414, 8701, 8860, 9540, 10398, 10400, 10873, 11719, 12705, 14668, 14766, 14783, 15043, 15301, 15326, 15791, 16140, 16223, 16256, 16311, 16362, 16519		1	16569	FJ383220.1	Chandrasekar, et al. 2009
S0206	TO15	D4q1a	Toto	India	Tibeto-Burman	73, 200, 263, 315+C, 489, 750, 1438, 2706, 3010, 4769, 4883, 4973, 5178A, 7028, 8414, 8701, 8860, 9540, 10398, 10400, 10873, 11719, 12705, 14668, 14766, 14783, 15043, 15301, 15326, 15791, 16140, 16223, 16256, 16311, 16362, 16519		1	16569	FJ383221.1	Chandrasekar, et al. 2009
S0207	TO2	D4q1a	Toto	India	Tibeto-Burman	73, 200, 263, 315+C, 489, 750, 1438, 2706, 3010, 4769, 4883, 4973, 5178A, 7028, 8414, 8701, 8860, 9540, 10398, 10400, 10873, 11719, 12705, 14668, 14766, 14783, 15043, 15301, 15326, 15791, 16140, 16223, 16256, 16311, 16362, 16519		1	16569	FJ383222.1	Chandrasekar, et al. 2009
S0208	TO6	D4q1a	Toto	India	Tibeto-Burman	73, 200, 263, 315+C, 489, 750, 1438, 2706, 3010, 4769, 4883, 4973, 5178A, 7028, 8414, 8701, 8860, 9540, 10398, 10400, 10873, 11719, 12705, 14668, 14766, 14783, 15043, 15301, 15326, 15791, 15839, 16140, 16223, 16256, 16311, 16362, 16519		1	16569	FJ383226.1	Chandrasekar, et al. 2009
S0209	TO88	D4q1a	Toto	India	Tibeto-Burman	73, 200, 263, 315+C, 489, 750, 1438, 2706, 3010, 4769, 4883, 4973, 5178A, 7028, 8414, 8701, 8860, 9540, 10398, 10400, 10873, 11719, 12705, 14668, 14766, 14783, 15043, 15301, 15326, 15791, 16140, 16223, 16256, 16311, 16362, 16519		1	16569	FJ383235.1	Chandrasekar, et al. 2009
S0210	TO89	D4q1a	Toto	India	Tibeto-Burman	73, 200, 263, 315+C, 489, 750, 1438, 2706, 3010, 4769, 4883, 4973, 5178A, 7028, 8414, 8701, 8860, 9540, 10398, 10400, 10873, 11719, 12705, 14668, 14766, 14783, 15043, 15301, 15326, 15791, 15839, 16140, 16223, 16256, 16311, 16362, 16519		1	16569	FJ383236.1	Chandrasekar, et al. 2009
S0211	Nepalese006	D5a	Nepalese	Nepal	Indo-European	172 182C 183C 189 223 362 399 483		16024	16569		Wang, et al. 2012
S0212	Nepalese040	D5a	Nepalese	Nepal	Indo-European	164 182C 183C 189 223 266 362		16024	16569		Wang, et al. 2012
S0213	Nepalese061	D5a	Nepalese	Nepal	Indo-European	172 182C 183C 189 223 362 399 483	JF742400.1	16024	16569		Wang, et al. 2012
S0214	Nepalese129	D5a	Nepalese	Nepal	Indo-European	092 164 167 182C 183C 189 223 266 362 519	JF742383.1	16024	16569		Wang, et al. 2012
S0215	Nepalese147	D5a	Nepalese	Nepal	Indo-European	092 164 167 182C 183C 189 223 266 362 519	JF742271.1	16024	16569		Wang, et al. 2012
S0216	Nepalese194	D5a	Nepalese	Nepal	Indo-European	172 182C 183C 189 223 362 399 483	JF742328.1	16024	16569		Wang, et al. 2012
S0217	GL23	D5a, D5a2	Gallong	India	Tibeto-Burman	73, 150, 263, 309+CC, 315+C, 489, 523-524d, 750, 752, 1107, 2706, 3355, 4769, 4883, 5178A, 5301, 7028, 8701, 8860, 9180, 9540, 10397, 10398, 10400, 10873, 11233, 11719, 11944, 12026, 12705, 14668, 14766, 14783, 15043, 15301, 15326, 16066, 16223, 16311		1	16569	FJ383197.1	Chandrasekar, et al. 2009
S0218	SK38	D5a, D5a2	Sonowai Kachari	India	Tibeto-Burman	73, 150, 263, 309+CC, 315+C, 489, 523-524d, 750, 752, 1107, 2706, 3528, 4769, 4883, 5178A, 6267, 7028, 7975, 7978A, 8701, 8860, 9180, 9540, 10397, 10398, 10400, 10873, 11719, 11944, 12026, 12705, 14766, 14783, 15043, 15301, 15326, 16158, 16223, 16234, 16362, 16519		1	16569	FJ383208.1	Chandrasekar, et al. 2009
S0219	GL30	D5a2	Gallong	India	Tibeto-Burman	73, 150, 263, 315+C, 489, 523-524d, 750, 752, 1107, 2469d, 2706, 4769, 4883, 5178A, 5301, 7028, 7609, 8701, 8843, 8860, 9180, 9540, 10397, 10398, 10400, 10873, 11719, 11944, 12026, 12705, 14766, 14783, 15043, 15301, 15326, 16172, 16182C, 16183C, 16189, 16223, 16362		1	16569	FJ383201.1	Chandrasekar, et al. 2009
S0220	Nep-Mix09	D5a2a	Nepalese	Nepal	Indo-European	092 164 182C 183C 189 223 266 319 362		16024	16569		Wang, et al. 2012
S0221	GL70	D5a2a1	Gallong	India	Tibeto-Burman	73, 150, 263, 309+C, 315+C, 320, 489, 523-524d, 750, 752, 1107, 2706, 3355, 4769, 4883, 5178A, 5301, 7028, 8701, 8860, 9180, 9540, 10397, 10398, 10400, 10873, 11233, 11719, 11944, 12026, 12705, 14668, 14766, 14783, 15043, 15301, 15326, 16092, 16164, 16182C, 16183C, 16189, 16223, 16362		1	16569	FJ383190.1	Chandrasekar, et al. 2009
S0222	WA88	D5a2a1	Wanchoo	India	Tibeto-Burman	73, 150, 152, 189T, 263, 309+CC, 315+C, 489, 523-524d, 750, 752, 1107, 2706, 4769, 4883, 5178A, 5301, 7028, 8271, 8701, 8860, 9180, 9540, 10397, 10398, 10400, 10873, 11719, 11944, 12026, 12705, 12940, 14274T, 14766, 14783, 15043, 15301, 15326, 15479, 16092, 16164, 16182C, 16183C, 16189, 16223, 16266, 16356, 16362		1	16569	FJ383180.1	Chandrasekar, et al. 2009
S0223	GL17	D5a2a1b	Gallong	India	Tibeto-Burman	73, 150, 263, 309+C, 315+C, 489, 523-524d, 750, 752, 1107, 2706, 3528, 4769, 4883, 5093, 5178A, 5301, 7028, 8701, 8860, 9180, 9540, 10397, 10398, 10400, 10873, 11719, 11944, 12026, 12705, 14766, 14783, 15043, 15301, 15326, 16092, 16164, 16172, 16182C, 16183C, 16189, 16223, 16266, 16362		1	16569	FJ383195.1	Chandrasekar, et al. 2009
S0224	SK55	D5a2a1b	Sonowai Kachari	India	Tibeto-Burman	73, 150, 263, 315+C, 489, 523-524d, 750, 752, 1107, 2706, 3528, 4769, 4883, 5178A, 5301, 5582, 6975, 7028, 8701, 8860, 9180, 9540, 10397, 10398, 10400, 10873, 11719, 11944, 12026, 12705, 14766, 14783, 15043, 15250, 15301, 15326, 16092, 16164, 16172, 16182C, 16183C, 16189, 16223, 16266, 16362, 16390, 16519		1	16569	FJ383209.1	Chandrasekar, et al. 2009
S0225	SK91	D5a2a1b	Sonowai Kachari	India	Tibeto-Burman	73, 150, 263, 309+C, 315+C, 489, 523-524d, 750, 752, 1107, 2706, 3528, 4769, 4883, 5178A, 5301, 5582, 6975, 7028, 8701, 8860, 9180, 9540, 10397, 10398, 10400, 10873, 11719, 11944, 12026, 12705, 14766, 14783, 15043, 15250, 15301, 15326, 16092, 16164, 16172, 16182C, 16183C, 16189, 16223, 16266, 16362, 16390, 16519		1	16569	FJ383206.1	Chandrasekar, et al. 2009
S0226	GL37	D5a2b	Gallong	India	Tibeto-Burman	73, 150, 263, 315+C, 489, 523-524d, 750, 752, 1107, 1806, 2706, 4769, 4883, 5178A, 5301, 6018, 6645, 7028, 8020, 8701, 8860, 9180, 9540, 10397, 10398, 10400, 10873, 11719, 11944, 12026, 12705, 13356, 13759, 14766, 14783, 15043, 15301, 15326, 15928, 16172, 16182C, 16183C, 16189, 16223, 16362		1	16569	FJ383204.1	Chandrasekar, et al. 2009
S0227	WB15	F	Andhra Pradesh	India,AndhraPradesh	Dravidian	172-304		16050	16400		Bamshad, et al. 1998
S0228	141	F	Apatani	India,Assam	Tibeto-Burman	16093 16157 16304	Tibeto-Burman	16024	16400		Cordaux, et al. 2003
S0229	7	F	Kanet	India,Himachal	Tibeto-Burman	16172 16265t 16304 16362	Tibeto-Burman	16024	16400		Metspalu, et al. 2004
S0230	25	F	Rajput	India,Rajastan	Indo-European	16172 16304 16362		16024	16400		Metspalu, et al. 2004
S0231	48	F	Rajput	India,Rajastan	Indo-European	16172 16304 16362		16024	16400		Metspalu, et al. 2004
S0232	538	F	Uttar Pradesh	India,UttarPradesh	Indo-European	16093 16168 16188 16223 16231 16362		16024	16400		Kivisild, et al. 1999
S0233	871	F	Uttar Pradesh	India,UttarPradesh	Indo-European	16172 16304 16362		16024	16400		Kivisild, et al. 1999
S0234	178	F/R9b	Punjab	India,Punjab	Indo-European	16192 16288 16304 16309 16311 16390		16024	16400		Cordaux, et al. 2003
S0235	Nepalese103	F1	Nepalese	Nepal	Indo-European	182C 183C 189 304 519	JF742351.1	16024	16569		Wang, et al. 2012
S0236	Nepalese119	F1	Nepalese	Nepal	Indo-European	183C 189 304 519	JF742277.1	16024	16569		Wang, et al. 2012
S0237	Nep-Mix01	F1	Nepalese	Nepal	Indo-European	183C 189 304 519		16024	16569		Wang, et al. 2012
S0238	39	F1	Nishi	India,Tripura	Tibeto-Burman	16111 16129 16304	Tibeto-Burman	16024	16400		Cordaux, et al. 2003
S0239	31	F1*	Tharu	Nepal	Indo-European	183C 189 304 519		16024	16569		Fornarino, et al. 2009
S0240	37	F1a	Adi	India,Assam	Tibeto-Burman	16129 16172 16183 16304	Tibeto-Burman	16024	16400		Cordaux, et al. 2003
S0241	5	F1a	Naga	India,Nagaland	Tibeto-Burman	16086 16129 16172 16304 16362	Tibeto-Burman	16024	16400		Cordaux, et al. 2003
S0242	15	F1a	Naga	India,Nagaland	Tibeto-Burman	16129 16172 16304	Tibeto-Burman	16024	16400		Cordaux, et al. 2003
S0243	1	F1a	Nishi	India,Tripura	Tibeto-Burman	16129 16172 16183 16304	Tibeto-Burman	16024	16400		Cordaux, et al. 2003
S0244	84	F1a	Nishi	India,Tripura	Tibeto-Burman	16129 16172 16183 16304	Tibeto-Burman	16024	16400		Cordaux, et al. 2003
S0245	148	F1a	Nishi	India,Tripura	Tibeto-Burman	16129 16172 16183 16304	Tibeto-Burman	16024	16400		Cordaux, et al. 2003
S0246	32	F1a	Tamil Nadu	India,TamilNadu	Dravidian	16108 16126 16129 16162 16172 16304	32a	16024	16400		Cordaux, et al. 2003
S0247	65	F1a	Tamil Nadu	India,TamilNadu	Dravidian	16129 16172 16304	65a	16024	16400		Cordaux, et al. 2003
S0248	4704	F1a	Tamil Nadu	India,TamilNadu	Dravidian	16129 16162 16172 16304	4704	16024	16400		Cordaux, et al. 2003
S0249	11	F1a	Tipperah	India,Tripura	Tibeto-Burman	16111g 16162 16172 16304	Tibeto-Burman	16033	16370		Roychoudhury, et al. 2001
S0250	121	F1b	Adi	India,Assam	Tibeto-Burman	16189 16249 16304 16390	Tibeto-Burman	16024	16400		Cordaux, et al. 2003
S0251	132	F1b	Adi	India,Assam	Tibeto-Burman	16189 16284 16304	Tibeto-Burman	16024	16400		Cordaux, et al. 2003
S0252	305	F1b	Apatani	India,ArunachalPradesh	Tibeto-Burman	16189 16304	Tibeto-Burman	16024	16400		Cordaux, et al. 2003
S0253	315	F1b	Apatani	India,ArunachalPradesh	Tibeto-Burman	16189 16249 16304 16390	Tibeto-Burman	16024	16400		Cordaux, et al. 2003
S0254	384	F1b	Apatani	India,ArunachalPradesh	Tibeto-Burman	16189 16232a 16249 16304	Tibeto-Burman	16024	16400		Cordaux, et al. 2003
S0255	5101	F1b	Bangladesh	Bangladesh	Indo-European	111G-189-223-304		16024	16400		Cordaux, et al. 2003
S0256	25	F1b	Gujarat	India,Gujarat	Indo-European	16189 16232a 16249 16304		16024	16400		Metspalu, et al. 2004
S0257	30	F1b	Gujarat	India,Gujarat	Indo-European	16093 16189		16024	16400		Metspalu, et al. 2004
S0258	38	F1b	Gujarat	India,Gujarat	Indo-European	16093 16189 16249 16311		16024	16400		Metspalu, et al. 2004
S0259	13	F1b	Kanet	India,Himachal	Tibeto-Burman	16189 16304	Tibeto-Burman	16024	16400		Metspalu, et al. 2004
S0260	23	F1b	Kanet	India,Himachal	Tibeto-Burman	16167 16189 16304 16296	Tibeto-Burman	16024	16400		Metspalu, et al. 2004
S0261	24	F1b	Kanet	India,Himachal	Tibeto-Burman	16189 16218 16304 16355	Tibeto-Burman	16024	16400		Metspalu, et al. 2004
S0262	35	F1b	Kanet	India,Himachal	Tibeto-Burman	16189 16304	Tibeto-Burman	16024	16400		Metspalu, et al. 2004
S0263	1	F1b	Kashmir	India,Kashmir	Indo-European	16189 16304		16024	16400		Kivisild, et al. 1999
S0264	4	F1b	Kashmir	India,Kashmir	Indo-European	16189 16304		16024	16400		Kivisild, et al. 1999
S0265	7	F1b	Kashmir	India,Kashmir	Indo-European	16189 16304		16024	16400		Kivisild, et al. 1999
S0266	8	F1b	Kashmir	India,Kashmir	Indo-European	16189 16304		16024	16400		Kivisild, et al. 1999
S0267	7	F1b	Lobana	India,Punjab	Indo-European	16189 16283 16304		16024	16400		Kivisild, et al. 1999
S0268	42	F1b	Moor	India,SriLanka	Dravidian	16189 16232a 16249 16304 16311		16024	16400		Metspalu, et al. 2004
S0269	51	F1b	Moor	India,SriLanka	Dravidian	16124 16189 16304 16311		16024	16400		Metspalu, et al. 2004
S0270	49	F1b	Naga	India,Nagaland	Tibeto-Burman	16189 16278 16284 16304 16362 16372g 16373t	Tibeto-Burman	16024	16400		Cordaux, et al. 2003
S0271	53	F1b	Naga	India,Nagaland	Tibeto-Burman	16189 16284 16304	Tibeto-Burman	16024	16400		Cordaux, et al. 2003
S0272	91	F1b	Naga	India,Nagaland	Tibeto-Burman	16037 16189 16284 16304 16362	Tibeto-Burman	16024	16400		Cordaux, et al. 2003
S0273	Nepalese049	F1b	Nepalese	Nepal	Indo-European	183C 189 249 304 519		16024	16569		Wang, et al. 2012
S0274	Nepalese096	F1b	Nepalese	Nepal	Indo-European	182C 183C 189 232A 249 304	JF742235.1	16024	16569		Wang, et al. 2012
S0275	Nep-Mix51	F1b	Nepalese	Nepal	Indo-European	182C 183C 189 232A 249 304 519		16024	16569		Wang, et al. 2012
S0276	139	F1b	Nishi	India,Tripura	Tibeto-Burman	16189 16284 16304	Tibeto-Burman	16024	16400		Cordaux, et al. 2003
S0277	52	F1b	Punjab	India,Punjab	Indo-European	16189 16283		16024	16400		Metspalu, et al. 2004
S0278	121	F1b	Punjab	India,Punjab	Indo-European	16189 16232a 16249 16304		16024	16400		Metspalu, et al. 2004
S0279	122	F1b	Punjab	India,Punjab	Indo-European	16093 16189 16309		16024	16400		Metspalu, et al. 2004
S0280	13	F1b	Tipperah	India,Tripura	Tibeto-Burman	16183d 16189 16304 16311	Tibeto-Burman	16033	16370		Roychoudhury, et al. 2001
S0281	14	F1b	Tipperah	India,Tripura	Tibeto-Burman	16189 16197 16284 16304 16362	Tibeto-Burman	16033	16370		Roychoudhury, et al. 2001
S0282	16	F1b	Tipperah	India,Tripura	Tibeto-Burman	16189 16284 16304 16362	Tibeto-Burman	16033	16370		Roychoudhury, et al. 2001
S0283	17	F1b	Tipperah	India,Tripura	Tibeto-Burman	16189 16284 16304 16362	Tibeto-Burman	16033	16370		Roychoudhury, et al. 2001
S0284	597	F1b	Uttar Pradesh	India,UttarPradesh	Indo-European	16129 16189 16260 16362		16024	16400		Kivisild, et al. 1999
S0285	609	F1b	Uttar Pradesh	India,UttarPradesh	Indo-European	16189 16304		16024	16400		Kivisild, et al. 1999
S0286	360	F1c	Apatani	India,ArunachalPradesh	Tibeto-Burman	16058c 16111 16129 16243 16304	Tibeto-Burman	16024	16400		Cordaux, et al. 2003
S0287	372	F1c	Apatani	India,ArunachalPradesh	Tibeto-Burman	16058c 16111 16129 16243 16304	Tibeto-Burman	16024	16400		Cordaux, et al. 2003
S0288	386	F1c	Apatani	India,ArunachalPradesh	Tibeto-Burman	16058c 16111 16129 16243 16304	Tibeto-Burman	16024	16400		Cordaux, et al. 2003
S0289	476	F1c	Apatani	India,ArunachalPradesh	Tibeto-Burman	16058c 16111 16129 16243 16304	Tibeto-Burman	16024	16400		Cordaux, et al. 2003
S0290	484	F1c	Apatani	India,ArunachalPradesh	Tibeto-Burman	16058c 16111 16129 16304	Tibeto-Burman	16024	16400		Cordaux, et al. 2003
S0291	129	F1c	Apatani	India,Tripura	Tibeto-Burman	16058c 16111 16129 16243 16304	Tibeto-Burman	16024	16400		Cordaux, et al. 2003
S0292	Nepalese083	F1c	Nepalese	Nepal	Indo-European	107 111 129 304 519	JF742338.1	16024	16569		Wang, et al. 2012
S0293	Nepalese108	F1c	Nepalese	Nepal	Indo-European	111 129 304 519	JF742264.1	16024	16569		Wang, et al. 2012
S0294	Nep-Mix37	F1c	Nepalese	Nepal	Indo-European	111 129 304 519		16024	16569		Wang, et al. 2012
S0295	178	F1c	Nishi	India,Assam	Tibeto-Burman	16058c 16111 16129 16304	Tibeto-Burman	16024	16400		Cordaux, et al. 2003
S0296	180	F1c	Nishi	India,Assam	Tibeto-Burman	16058c 16111 16129 16243 16304	Tibeto-Burman	16024	16400		Cordaux, et al. 2003
S0297	76	F1c	Nishi	India,Tripura	Tibeto-Burman	16058c 16111 16129 16304	Tibeto-Burman	16024	16400		Cordaux, et al. 2003
S0298	124	F1c	Nishi	India,Tripura	Tibeto-Burman	16058c 16111 16129 16304	Tibeto-Burman	16024	16400		Cordaux, et al. 2003
S0299	156	F1c	Nishi	India,Tripura	Tibeto-Burman	16058c 16111 16129 16304	Tibeto-Burman	16024	16400		Cordaux, et al. 2003
S0300	32	F1c	Tharu	Nepal	Indo-European	107 111 129 304 519		16024	16569		Fornarino, et al. 2009
S0301	33	F1c	Tharu	Nepal	Indo-European	107 111 129 304 519		16024	16569		Fornarino, et al. 2009
S0302	34	F1c	Tharu	Nepal	Indo-European	107 111 129 304 519		16024	16569		Fornarino, et al. 2009
S0303	35	F1c	Tharu	Nepal	Indo-European	107 111 129 304 519		16024	16569		Fornarino, et al. 2009
S0304	36	F1c	Tharu	Nepal	Indo-European	107 111 129 304 519		16024	16569		Fornarino, et al. 2009
S0305	37	F1c	Tharu	Nepal	Indo-European	107 111 129 304 519		16024	16569		Fornarino, et al. 2009
S0306	38	F1c	Tharu	Nepal	Indo-European	107 111 129 304 519		16024	16569		Fornarino, et al. 2009
S0307	39	F1c	Tharu	Nepal	Indo-European	111 129 145 304 519		16024	16569		Fornarino, et al. 2009
S0308	5	F1c	Uttar Pradesh Brahmin	India,UttarPradesh	Indo-European	16111 16114 16174 16223 16261 16311		16024	16400		Metspalu, et al. 2004
S0309	Nepalese034	F1d	Nepalese	Nepal	Indo-European	183C 189 284 304 519		16024	16569		Wang, et al. 2012
S0310	Nepalese085	F1d	Nepalese	Nepal	Indo-European	189 245 284 304 519	JF742391.1	16024	16569		Wang, et al. 2012
S0311	Nepalese092	F1d	Nepalese	Nepal	Indo-European	183C 189 193+C 304 519	JF742386.1	16024	16569		Wang, et al. 2012
S0312	Nepalese112	F1d	Nepalese	Nepal	Indo-European	189 284 304 311 519	JF742359.1	16024	16569		Wang, et al. 2012
S0313	Nepalese114	F1d	Nepalese	Nepal	Indo-European	189 284 304 519	JF742219.1	16024	16569		Wang, et al. 2012
S0314	Nepalese115	F1d	Nepalese	Nepal	Indo-European	189 284 304 519	JF742344.1	16024	16569		Wang, et al. 2012
S0315	Nep-Mix03	F1d	Nepalese	Nepal	Indo-European	183C 189 284 304 519		16024	16569		Wang, et al. 2012
S0316	40	F1d	Tharu	Nepal	Indo-European	086 183C 189 193+C 284 304 519		16024	16569		Fornarino, et al. 2009
S0317	57	F2a	Apatani	India,Tripura	Tibeto-Burman	16092a 16189 16291 16304	Tibeto-Burman	16024	16400		Cordaux, et al. 2003
S0318	Nepalese053	G	Nepalese	Nepal	Indo-European	093 189 223 356 362	JF742402.1	16024	16569		Wang, et al. 2012
S0319	Nepalese064	G	Nepalese	Nepal	Indo-European	189 223 362	JF742398.1	16024	16569		Wang, et al. 2012
S0320	Nepalese086	G	Nepalese	Nepal	Indo-European	223 294 362	JF742350.1	16024	16569		Wang, et al. 2012
S0321	Nepalese144	G	Nepalese	Nepal	Indo-European	223 294 362 519	JF742323.1	16024	16569		Wang, et al. 2012
S0322	41	G*	Hindu	Nepal	Indo-European	223 274 362		16024	16569		Fornarino, et al. 2009
S0323	42	G*	Tharu	Nepal	Indo-European	189 223 362		16024	16569		Fornarino, et al. 2009
S0324	43	G*	Tharu	Nepal	Indo-European	209 223 362 519		16024	16569		Fornarino, et al. 2009
S0325	44	G*	Tharu	Nepal	Indo-European	209 223 362 519		16024	16569		Fornarino, et al. 2009
S0326	45	G*	Tharu	Nepal	Indo-European	209 223 362 519		16024	16569		Fornarino, et al. 2009
S0327	46	G*	Tharu	Nepal	Indo-European	209 223 362 519		16024	16569		Fornarino, et al. 2009
S0328	47	G*	Tharu	Nepal	Indo-European	209 223 362 519		16024	16569		Fornarino, et al. 2009
S0329	48	G*	Tharu	Nepal	Indo-European	189 193+C 223 362		16024	16569		Fornarino, et al. 2009
S0330	49	G*	Tharu	Nepal	Indo-European	189 223 362		16024	16569		Fornarino, et al. 2009
S0331	50	G*	Tharu	Nepal	Indo-European	189 223 362		16024	16569		Fornarino, et al. 2009
S0332	51	G*	Tharu	Nepal	Indo-European	189 223 362		16024	16569		Fornarino, et al. 2009
S0333	52	G*	Tharu	Nepal	Indo-European	189 223 362		16024	16569		Fornarino, et al. 2009
S0334	53	G*	Tharu	Nepal	Indo-European	209 223 362 519		16024	16569		Fornarino, et al. 2009
S0335	54	G*	Tharu	Nepal	Indo-European	209 223 362 519		16024	16569		Fornarino, et al. 2009
S0336	Nepalese014	G2a	Nepalese	Nepal	Indo-European	193 223 278 311 362		16024	16569		Wang, et al. 2012
S0337	Nepalese017	G2a	Nepalese	Nepal	Indo-European	193 223 278 300 362		16024	16569		Wang, et al. 2012
S0338	Nepalese036	G2a	Nepalese	Nepal	Indo-European	193 223 278 362		16024	16569		Wang, et al. 2012
S0339	Nepalese089	G2a	Nepalese	Nepal	Indo-European	051 193 223 278 362	JF742297.1	16024	16569		Wang, et al. 2012
S0340	55	G2a	Tharu	Nepal	Indo-European	051 193 223 278 311 362		16024	16569		Fornarino, et al. 2009
S0341	56	G2a	Tharu	Nepal	Indo-European	051 193 223 278 311 362		16024	16569		Fornarino, et al. 2009
S0342	57	G2a	Tharu	Nepal	Indo-European	093 193 223 278 362		16024	16569		Fornarino, et al. 2009
S0343	58	G2a	Tharu	Nepal	Indo-European	193 223 278 311 362		16024	16569		Fornarino, et al. 2009
S0344	59	G2a	Tharu	Nepal	Indo-European	193 223 278 362		16024	16569		Fornarino, et al. 2009
S0345	60	G2a	Tharu	Nepal	Indo-European	193 223 278 362		16024	16569		Fornarino, et al. 2009
S0346	61	G2a	Tharu	Nepal	Indo-European	209 223 259 278 362		16024	16569		Fornarino, et al. 2009
S0347	62	G2a	Tharu	Nepal	Indo-European	209 223 259 278 362		16024	16569		Fornarino, et al. 2009
S0348	63	G2a	Tharu	Nepal	Indo-European	209 223 259 278 362		16024	16569		Fornarino, et al. 2009
S0349	64	G2a	Tharu	Nepal	Indo-European	051 193 223 278 362		16024	16569		Fornarino, et al. 2009
S0350	65	G2a	Tharu	Nepal	Indo-European	051 193 223 278 362		16024	16569		Fornarino, et al. 2009
S0351	66	G2a	Tharu	Nepal	Indo-European	051 193 223 278 362		16024	16569		Fornarino, et al. 2009
S0352	67	G2a	Tharu	Nepal	Indo-European	051 193 223 278 362		16024	16569		Fornarino, et al. 2009
S0353	68	G2a	Tharu	Nepal	Indo-European	051 193 223 278 362		16024	16569		Fornarino, et al. 2009
S0354	69	G2a	Tharu	Nepal	Indo-European	093 193 223 278 362		16024	16569		Fornarino, et al. 2009
S0355	70	G2a	Tharu	Nepal	Indo-European	193 223 278 362		16024	16569		Fornarino, et al. 2009
S0356	71	G2a	Tharu	Nepal	Indo-European	193 223 278 362		16024	16569		Fornarino, et al. 2009
S0357	72	G2a	Tharu	Nepal	Indo-European	193 223 278 362		16024	16569		Fornarino, et al. 2009
S0358	73	G2a	Tharu	Nepal	Indo-European	209 223 259 278 362		16024	16569		Fornarino, et al. 2009
S0359	74	G2a	Tharu	Nepal	Indo-European	051 193 223 278 362		16024	16569		Fornarino, et al. 2009
S0360	75	G2a	Tharu	Nepal	Indo-European	129 209 223 259 278 362		16024	16569		Fornarino, et al. 2009
S0361	76	G2a	Tharu	Nepal	Indo-European	193 223 278 362		16024	16569		Fornarino, et al. 2009
S0362	77	G2a	Tharu	Nepal	Indo-European	193 223 278 362		16024	16569		Fornarino, et al. 2009
S0363	Nep-Mix17	G2a1	Nepalese	Nepal	Indo-European	051 169 234 256 278 519		16024	16569		Wang, et al. 2012
S0364	LA69	G2a1, G2a1c1	Lachungpa	India	Indo-European	73, 263, 309+CC, 315+C, 489, 523-524d, 709, 750, 1438, 2706, 4769, 4833, 5108, 5601, 7028, 7600, 7609, 8701, 8860, 9377, 9540, 9575, 10398, 10400, 10873, 11377, 11719, 12406, 12705, 13563, 14200, 14569, 14766, 14783, 15043, 15301, 15326, 15784, 16129, 16189, 16223, 16227, 16234, 16278, 16362		1	16569	FJ383504.1	Chandrasekar, et al. 2009
S0365	WA124	G2a1h	Wanchoo	India	Tibeto-Burman	73, 263, 315+C, 489, 709, 750, 1438, 2706, 3777, 4769, 4833, 5108, 5601, 7028, 7600, 8701, 8860, 9377, 9540, 9575, 10398, 10400, 10873, 11719, 12705, 13194, 13563, 14200, 14569, 14668, 14696, 14766, 14783, 15043, 15301, 15326, 15553, 16223, 16227, 16278, 16311, 16362		1	16569	FJ383503.1	Chandrasekar, et al. 2009
S0366	Nep-Mix19	G2a3	Nepalese	Nepal	Indo-European	051 193 223 278 362		16024	16569		Wang, et al. 2012
S0367	LA33	G2b1b	Lachungpa	India	Indo-European	73, 263, 309+CC, 315+C, 460, 489, 573+XC, 709, 750, 1438, 2361, 2706, 4769, 4833, 4853, 5108, 5601, 7028, 7852, 8701, 8860, 8877, 8896, 9540, 9585, 10398, 10400, 10873, 11719, 12375, 12705, 13563, 14569, 14766, 14783, 15043, 15301, 15326, 15916, 16223, 16269, 16362		1	16569	FJ383506.1	Chandrasekar, et al. 2009
S0368	LA79	G2b1b	Lachungpa	India	Indo-European	73, 263, 309+C, 315+C, 489, 709, 750, 1438, 2706, 4769, 4833, 4853, 5108, 5601, 7028, 8701, 8860, 9540, 9585, 10398, 10400, 10873, 11719, 12375, 12705, 14569, 14766, 14783, 15043, 15301, 15326, 16223, 16269, 16362		1	16569	FJ383511.1	Chandrasekar, et al. 2009
S0369	LA80	G2b1b	Lachungpa	India	Indo-European	73, 263, 309+C, 315+C, 489, 709, 750, 1438, 2706, 4769, 4833, 4853, 5108, 5601, 7028, 8701, 8860, 8877, 8896, 9540, 9585, 10398, 10400, 10873, 11719, 12375, 12705, 13563, 14569, 14766, 14783, 15043, 15301, 15326, 16223, 16269, 16362		1	16569	FJ383505.1	Chandrasekar, et al. 2009
S0370	GL61	G2b2a	Gallong	India	Tibeto-Burman	73, 263, 315+C, 489, 709, 750, 1198, 1438, 1692, 2706, 4680A, 4769, 4833, 5108, 5601, 6932, 7028, 8701, 8860, 9305, 9540, 10398, 10400, 10873, 11719, 12130, 12358, 12705, 13563, 14569, 14766, 14783, 15043, 15301, 15326, 16223, 16362		1	16569	FJ383509.1	Chandrasekar, et al. 2009
S0371	KD106	G2b2a	Kathodi	India	Indo-European	73, 183, 195, 263, 309+C, 315+C, 489, 709, 750, 1438, 1692, 2706, 4216, 4680A, 4769, 4833, 5108, 5601, 6116, 7028, 8701, 8860, 8877, 9540, 10398, 10400, 10873, 11719, 12705, 12912, 13563, 14569, 14766, 14783, 15043, 15301, 15326, 16223, 16294, 16362		1	16569	FJ383510.1	Chandrasekar, et al. 2009
S0372	Nep-Mix35	G3	Nepalese	Nepal	Indo-European	095 129 223 234 311 362		16024	16569		Wang, et al. 2012
S0373	Nep-Mix36	G3	Nepalese	Nepal	Indo-European	145 223 234 274 519		16024	16569		Wang, et al. 2012
S0374	LA54	G3b	Lachungpa	India	Indo-European	73, 152, 263, 315+C, 489, 524+AC, 709, 750, 1438, 2706, 4113, 4769, 4833, 5108, 7028, 8701, 8860, 9540, 9966, 10398, 10400, 10873, 11719, 12705, 13477, 14569, 14605, 14766, 14783, 15043, 15301, 15326, 15927, 16172, 16209, 16223, 16274, 16362		1	16569	FJ383507.1	Chandrasekar, et al. 2009
S0375	LA57	G3b	Lachungpa	India	Indo-European	73, 152, 263, 315+C, 489, 524+AC, 709, 750, 1438, 2706, 4113, 4769, 4833, 5108, 7028, 8701, 8860, 9540, 9966, 10398, 10400, 10873, 11719, 12705, 13477, 14569, 14605, 14766, 14783, 15043, 15301, 15326, 15927, 16172, 16209, 16223, 16274, 16362		1	16569	FJ383508.1	Chandrasekar, et al. 2009
S0376	DR74	G3b, G3b1	Dirang Monpa	India	Tibeto-Burman	73, 263, 279, 309+C, 315+C, 489, 709, 750, 1438, 2706, 4769, 4833, 5108, 7028, 8701, 8860, 9540, 9599, 10398, 10400, 10873, 11719, 12121, 12705, 13477, 14569, 14605, 14766, 14783, 15043, 15301, 15326, 15927, 16093, 16168, 16223, 16274, 16291, 16362		1	16569	FJ383512.1	Chandrasekar, et al. 2009
S0377	39	M10	Adi	India,Assam	Tibeto-Burman	16066 16223 16311	Tibeto-Burman	16024	16400		Cordaux, et al. 2003
S0378	91	M10	Karachi	Pakistan,Sindh	Indo-European	16129 16223 16311 16357 16497		16024	16400		Quintana-Murci, et al. 2004
S0379	Nepalese009	M10	Nepalese	Nepal	Indo-European	223 311 519		16024	16569		Wang, et al. 2012
S0380	Nepalese023	M10	Nepalese	Nepal	Indo-European	223 311 519		16024	16569		Wang, et al. 2012
S0381	Nepalese027	M10	Nepalese	Nepal	Indo-European	223 311 357 497		16024	16569		Wang, et al. 2012
S0382	Nepalese106	M10	Nepalese	Nepal	Indo-European	129 193 223 311 357 497	JF742363.1	16024	16569		Wang, et al. 2012
S0383	Nep-Mix38	M10	Nepalese	Nepal	Indo-European	114A 223 311 519		16024	16569		Wang, et al. 2012
S0384	Nep-Mix48	M10	Nepalese	Nepal	Indo-European	223 311 519		16024	16569		Wang, et al. 2012
S0385	GL53	M10a1b	Gallong	India	Tibeto-Burman	73, 263, 309+C, 315+C, 489, 573+XC, 709, 750, 1438, 2706, 3172+C, 4140, 4769, 7028, 7250, 7897, 8701, 8793, 8856, 8860, 8886, 9540, 10398, 10400, 10646, 10873, 11719, 12549, 12705, 13152, 14502, 14766, 14783, 15040, 15043, 15071, 15218, 15301, 15326, 15852, 16066, 16223, 16311		1	16569	FJ383650.1	Chandrasekar, et al. 2009
S0386	WA94	M11a	Wanchoo	India	Tibeto-Burman	73, 198, 200, 215, 257, 263, 309+C, 315+C, 318, 326, 489, 750, 1095, 1438, 2706, 3394, 4769, 6531, 7028, 7642, 8108, 8701, 8860, 9540, 9950, 10398, 10400, 10873, 11719, 11969, 12705, 13074, 13934, 14340, 14766, 14783, 15043, 15301, 15326, 16223, 16457		1	16569	FJ383334.1	Chandrasekar, et al. 2009
S0387	GL19	M11a1	Gallong	India	Tibeto-Burman	73, 198, 215, 263, 309+C, 315+C, 318, 326, 489, 750, 1095, 1438, 2405, 2706, 4769, 6531, 6632, 7028, 7642, 8108, 8701, 8860, 9540, 9950, 10398, 10400, 10873, 11719, 11969, 12705, 13074, 14340, 14766, 14783, 15043, 15301, 15326, 16223		1	16569	FJ383333.1	Chandrasekar, et al. 2009
S0388	GL80	M11a1	Gallong	India	Tibeto-Burman	73, 195, 198, 200, 215, 263, 309+C, 315+C, 318, 326, 489, 750, 1095, 1192, 1438, 1842, 2405, 2706, 4769, 6531, 6632, 7028, 7642, 8107, 8108, 8701, 8860, 9540, 9950, 10398, 10400, 10873, 11719, 11969, 12705, 13074, 14340, 14766, 14783, 15043, 15301, 15326, 15367, 16223		1	16569	FJ383331.1	Chandrasekar, et al. 2009
S0389	GL88	M11a1	Gallong	India	Tibeto-Burman	73, 198, 200, 215, 263, 309+C, 315+C, 318, 326, 489, 750, 1095, 1438, 2706, 4769, 6531, 6632, 7028, 7642, 8108, 8701, 8860, 9540, 9950, 10398, 10400, 10873, 11719, 11969, 12705, 13074, 14340, 14766, 14783, 15043, 15301, 15326, 16223		1	16569	FJ383332.1	Chandrasekar, et al. 2009
S0390	GL31	M12a1b	Gallong	India	Tibeto-Burman	73, 125, 127, 128, 146, 152, 195, 263, 309+C, 315+C, 489, 750, 1438, 2706, 3621, 4170, 4769, 5492, 5580, 7028, 8701, 8860, 9540, 9755, 10398, 10400, 10873, 11025, 11719, 12030, 12358, 12372, 12616, 12699, 12705, 14569, 14727, 14766, 14783, 15010, 15043, 15301, 15326, 16172, 16183C, 16189, 16209, 16223, 16234, 16290		1	16569	FJ383651.1	Chandrasekar, et al. 2009
S0391	PB119	M12b1a1	Pauri Bhuiya	India	Indo-European	73, 263, 309+CC, 315+C, 374, 489, 523-524d, 750, 1331, 1438, 2706, 4170, 4769, 5580, 7028, 7080, 8701, 8860, 9540, 10398, 10400, 10873, 11359, 11719, 12030, 12372, 12705, 13708, 14569, 14727, 14766, 14783, 14788, 15010, 15043, 15236, 15301, 15326, 15951, 16129, 16172, 16223, 16234, 16290, 16519		1	16569	FJ383653.1	Chandrasekar, et al. 2009
S0392	PB8	M12b1a1	Pauri Bhuiya	India	Indo-European	73, 263, 309+CC, 315+C, 489, 750, 1331, 1438, 2706, 4170, 4769, 5580, 7028, 7080, 7166, 8701, 8860, 9540, 10398, 10400, 10873, 11359, 11719, 12030, 12372, 12705, 13708, 14569, 14727, 14766, 14783, 14788, 15010, 15043, 15236, 15301, 15326, 15951, 16129, 16172, 16223, 16234, 16290		1	16569	FJ383652.1	Chandrasekar, et al. 2009
S0393	DR30	M13b2	Dirang Monpa	India	Tibeto-Burman	73, 263, 315+C, 489, 750, 1211, 1438, 2706, 4742, 4769, 6023, 6253, 7028, 8701, 8860, 9012G, 9182, 9425, 9540, 10398, 10400, 10873, 11506, 11665A, 11719, 12705, 14766, 14783, 15043, 15301, 15326, 15468, 15930, 16129, 16172, 16195, 16223, 16270, 16519		1	16569	FJ383769.1	Chandrasekar, et al. 2009
S0394	ST42	M13b2	Shertukpen	India	Tibeto-Burman	73, 263, 315+C, 489, 549, 750, 1211, 1438, 2706, 4742, 4769, 6023, 6253, 6779, 7028, 7220, 8701, 8860, 9012G, 9182, 9540, 10398, 10400, 10873, 11506, 11665A, 11719, 12705, 14766, 14783, 15043, 15301, 15326, 15468, 15930, 16129, 16172, 16195, 16223, 16270, 16519		1	16569	FJ383775.1	Chandrasekar, et al. 2009
S0395	ST45	M13b2	Shertukpen	India	Tibeto-Burman	73, 263, 315+C, 489, 549, 750, 1211, 1438, 2706, 4742, 4769, 6023, 6253, 6779, 7028, 7220, 8701, 8860, 9012G, 9182, 9540, 10398, 10400, 10873, 11506, 11665A, 11719, 12705, 14766, 14783, 15043, 15301, 15326, 15468, 15930, 16129, 16172, 16195, 16223, 16270, 16519		1	16569	FJ383776.1	Chandrasekar, et al. 2009
S0396	ST48	M13b2	Shertukpen	India	Tibeto-Burman	73, 263, 315+C, 489, 549, 750, 1211, 1438, 2706, 4742, 4769, 6023, 6253, 6779, 7028, 7220, 8701, 8860, 9012G, 9182, 9540, 10398, 10400, 10873, 11506, 11665A, 11719, 12705, 14766, 14783, 15043, 15301, 15326, 15468, 15930, 16129, 16172, 16195, 16223, 16270, 16519		1	16569	FJ383777.1	Chandrasekar, et al. 2009
S0397	ST7	M13b2	Shertukpen	India	Tibeto-Burman	73, 263, 315+C, 489, 549, 750, 1211, 1438, 2706, 4742, 4769, 6023, 6253, 6779, 7028, 7220, 8701, 8860, 9012G, 9182, 9540, 10398, 10400, 10873, 11506, 11665A, 11719, 12705, 14766, 14783, 15043, 15301, 15326, 15468, 15930, 16129, 16172, 16195, 16223, 16270, 16519		1	16569	FJ383774.1	Chandrasekar, et al. 2009
S0398	91	M21b	Tharu	Nepal	Indo-European	223 239 263 325 519		16024	16569		Fornarino, et al. 2009
S0399	92	M21b	Tharu	Nepal	Indo-European	223 239 263 325 519		16024	16569		Fornarino, et al. 2009
S0400	MA53	M42b1	Madia	India,Maharashtra	Dravidian	73, 93, 143, 234, 263, 315+C, 489, 523-524d, 750, 1438, 1780, 2706, 4769, 7028, 7229, 7533, 8701, 8860, 9009, 9540, 10310C, 10398, 10400, 10873, 11719, 12705, 12810, 14766, 14783, 14918, 15043, 15301, 15326, 16183C, 16189, 16223, 16228, 16258C, 16519		1	16569	FJ383744.1	Chandrasekar, et al. 2009
S0401	MA15	M42b1a	Madia	India,Maharashtra	Dravidian	73, 93, 143, 234, 263, 315+C, 489, 523-524d, 750, 1438, 2706, 2880, 4769, 6083, 6131, 7028, 7229, 7533, 8251, 8597, 8701, 8772, 8860, 9156, 9165, 9540, 10310C, 10398, 10400, 10873, 11719, 12705, 14766, 14783, 15043, 15301, 15326, 16183C, 16189, 16223, 16519		1	16569	FJ383742.1	Chandrasekar, et al. 2009
S0402	MA52	M42b1a	Madia	India,Maharashtra	Dravidian	73, 93, 143, 234, 263, 315+C, 489, 523-524d, 750, 1438, 1888, 2706, 2880, 4769, 6083, 6131, 7028, 7229, 7533, 8251, 8597, 8701, 8772, 8860, 9156, 9165, 9540, 10310C, 10398, 10400, 10873, 11719, 12705, 14766, 14783, 15043, 15301, 15326, 16183C, 16189, 16223, 16519		1	16569	FJ383743.1	Chandrasekar, et al. 2009
S0403	MN56	M42b1a	Munda	India	AA-SA			1	16569	FJ383745.1	Chandrasekar, et al. 2009
S0404	MN70	M42b1a	Munda	India	AA-SA			1	16569	FJ383746.1	Chandrasekar, et al. 2009
S0405	189	M51	Andhra Pradesh Tribals	Nepal	Indo-European	183C 189 260 294 519		16024	16569		Fornarino, et al. 2009
S0406	188	M51	Hindu	Nepal	Indo-European	172 183C 189 193+C 223 256 294 519		16024	16569		Fornarino, et al. 2009
S0407	190	M51	Tharu	Nepal	Indo-European	051 183C 189 193+2C 223 294 519		16024	16569		Fornarino, et al. 2009
S0408	LA38	M61a	Lachungpa	India	Indo-European	73, 152, 263, 309+C, 315+C, 489, 573+XC, 750, 980, 1193, 1342, 1438, 2706, 4769, 5294, 5582C, 6253, 7028, 8269, 8701, 8790, 8860, 9540, 10398, 10400, 10873, 11719, 11810, 12705, 12732, 13105, 14766, 14783, 15043, 15301, 15326, 16093, 16223, 16270, 16362, 16381, 16519		1	16569	FJ383771.1	Chandrasekar, et al. 2009
S0409	LA43	M61a	Lachungpa	India	Indo-European	73, 152, 263, 309+C, 315+C, 489, 750, 980, 1193, 1342, 1438, 2706, 3438, 4769, 5294, 5582C, 6253, 7028, 8269, 8701, 8790, 8860, 9540, 10398, 10400, 10873, 11719, 11810, 12705, 12732, 14766, 14783, 15043, 15301, 15326, 16093, 16223, 16270, 16362, 16381, 16519		1	16569	FJ383772.1	Chandrasekar, et al. 2009
S0410	LA47	M61a	Lachungpa	India	Indo-European	73, 152, 263, 309+C, 315+C, 489, 573+XC, 750, 980, 1193, 1342, 1438, 2706, 3438, 4769, 5294, 5582C, 6253, 7028, 8269, 8701, 8790, 8860, 9540, 10398, 10400, 10873, 11719, 11810, 12705, 12732, 13105, 14766, 14783, 15043, 15301, 15326, 16093, 16223, 16270, 16362, 16381, 16519		1	16569	FJ383773.1	Chandrasekar, et al. 2009
S0411	LA60	M61a	Lachungpa	India	Indo-European	73, 152, 263, 309+C, 315+C, 489, 573+XC, 750, 980, 1193, 1342, 1438, 2706, 3438, 4769, 5294, 5582C, 6253, 7028, 8269, 8701, 8790, 8860, 9540, 10398, 10400, 10873, 11719, 11810, 12705, 12732, 14766, 14783, 15043, 15301, 15326, 16093, 16223, 16270, 16362, 16381, 16519		1	16569	FJ383770.1	Chandrasekar, et al. 2009
S0412	ML1	M7a	Andhra Pradesh	India,AndhraPradesh	Dravidian	124-179-209-223-294-311-319-356		16050	16400		Bamshad, et al. 1998
S0413	R3	M7a	Andhra Pradesh	India,AndhraPradesh	Dravidian	209-223-156T		16050	16400		Bamshad, et al. 1998
S0414	48	M7a	Parsi	India,Maharashtra	Indo-European	16086 16192 16223 16298		16024	16400		Metspalu, et al. 2004
S0415	6764	M7b	Tamil Nadu	India,TamilNadu	Dravidian	16103 16129 16223 16297	6764	16024	16400		Cordaux, et al. 2003
S0416	134	M7b1	Tamil Nadu	India,TamilNadu	Dravidian	16093 16129 16192 16223 16297 16309	134	16024	16400		Cordaux, et al. 2003
S0417	9897	M7c	Tamil Nadu	India,TamilNadu	Dravidian	16223 16295 16318 16362	9897	16024	16400		Cordaux, et al. 2003
S0418	6	M8	Kuruchian	India,Kerala	Dravidian	16129 16134 16213 16223 16240 16298 16362	6	16024	16400		Cordaux, et al. 2003
S0419	19	M8	Kuruchian	India,Kerala	Dravidian	16129 16134 16213 16223 16240 16298 16362	19a	16024	16400		Cordaux, et al. 2003
S0420	15	M8	Thoti	India,AndhraPradesh	Dravidian	16086 16129 16223 16298	15c	16024	16400		Cordaux, et al. 2003
S0421	114	M8	Thoti	India,AndhraPradesh	Dravidian	16086 16129 16223 16298	114a	16024	16400		Cordaux, et al. 2003
S0422	162	M8C	Adi	India,Assam	Tibeto-Burman	16223 16298 16311 16327 16357	Tibeto-Burman	16024	16400		Cordaux, et al. 2003
S0423	172	M8C	Adi	India,Assam	Tibeto-Burman	16223 16298 16327 16357	Tibeto-Burman	16024	16400		Cordaux, et al. 2003
S0424	128	M8C	Iran	Iran,northeast	Indo-European	16223 16261 16298		16024	16400		Metspalu, et al. 2004
S0425	205	M8C	Iran	Iran,southwest	Indo-European	16223 16234 16288 16298 16327		16024	16400		Metspalu, et al. 2004
S0426	317	M8C	Iran	Iran,southwest	Indo-European	16085 16192 16223 16292 16311 16325		16024	16400		Metspalu, et al. 2004
S0427	6	M8C	Irula	India,TamilNadu	Dravidian	16172 16223 16239 16298 16327 16357		16033	16370		Roychoudhury, et al. 2001
S0428	31	M8C	Kanet	India,Himachal	Tibeto-Burman	16223 16298 16311 16327 16357	Tibeto-Burman	16024	16400		Metspalu, et al. 2004
S0429	43	M8C	Kattunaiken	India,Kerala	Dravidian	16223 16239 16298 16327 16357	43	16024	16400		Cordaux, et al. 2003
S0430	46	M8C	Kattunaiken	India,Kerala	Dravidian	16223 16239 16298 16327 16357	46	16024	16400		Cordaux, et al. 2003
S0431	50	M8C	Kattunaiken	India,Kerala	Dravidian	16223 16239 16298 16327 16357	50	16024	16400		Cordaux, et al. 2003
S0432	88	M8C	Kattunaiken	India,Kerala	Dravidian	16223 16239 16298 16327 16357	88	16024	16400		Cordaux, et al. 2003
S0433	89	M8C	Kattunaiken	India,Kerala	Dravidian	16223 16239 16298 16327 16357	89	16024	16400		Cordaux, et al. 2003
S0434	90	M8C	Kattunaiken	India,Kerala	Dravidian	16223 16239 16298 16327 16357	90	16024	16400		Cordaux, et al. 2003
S0435	11	M8C	Konkanastha Brahmin	India,Maharashtra	Indo-European	16093 16223 16290 16319		16024	16400		Metspalu, et al. 2004
S0436	36	M8C	Konkanastha Brahmin	India,Maharashtra	Indo-European	16093 16223 16298 16325 16327 16362		16024	16400		Metspalu, et al. 2004
S0437	42	M8C	Konkanastha Brahmin	India,Maharashtra	Indo-European	16093 16223 16298 16325 16327 16362		16024	16400		Metspalu, et al. 2004
S0438	46	M8C	Konkanastha Brahmin	India,Maharashtra	Indo-European	16093 16223 16298 16325 16327 16362		16024	16400		Metspalu, et al. 2004
S0439	48	M8C	Konkanastha Brahmin	India,Maharashtra	Indo-European	16093 16223 16298 16325 16327 16362		16024	16400		Metspalu, et al. 2004
S0440	49	M8C	Konkanastha Brahmin	India,Maharashtra	Indo-European	16093 16223 16298 16325 16327 16362		16024	16400		Metspalu, et al. 2004
S0441	67	M8C	Kurumba Jenu	India,Karnataka	Dravidian	16223 16239 16298 16327 16357	67	16024	16400		Cordaux, et al. 2003
S0442	7	M8C	Naga	India,Nagaland	Tibeto-Burman	16223 16298 16327	Tibeto-Burman	16024	16400		Cordaux, et al. 2003
S0443	17	M8C	Naga	India,Nagaland	Tibeto-Burman	16051 16223 16284 16298 16327	Tibeto-Burman	16024	16400		Cordaux, et al. 2003
S0444	20	M8C	Naga	India,Nagaland	Tibeto-Burman	16223 16298 16311 16327 16357	Tibeto-Burman	16024	16400		Cordaux, et al. 2003
S0445	21	M8C	Naga	India,Nagaland	Tibeto-Burman	16223 16298 16311 16327 16357	Tibeto-Burman	16024	16400		Cordaux, et al. 2003
S0446	48	M8C	Naga	India,Nagaland	Tibeto-Burman	16223 16298 16327	Tibeto-Burman	16024	16400		Cordaux, et al. 2003
S0447	8	M8C	Nishi	India,Tripura	Tibeto-Burman	16086 16223 16278 16298 16327 16357	Tibeto-Burman	16024	16400		Cordaux, et al. 2003
S0448	59	M8C	Nishi	India,Tripura	Tibeto-Burman	16223 16298 16311 16327 16357	Tibeto-Burman	16024	16400		Cordaux, et al. 2003
S0449	86	M8C	Nishi	India,Tripura	Tibeto-Burman	16223 16298 16311 16327 16357	Tibeto-Burman	16024	16400		Cordaux, et al. 2003
S0450	138	M8C	Nishi	India,Tripura	Tibeto-Burman	16223 16298 16311 16327 16357	Tibeto-Burman	16024	16400		Cordaux, et al. 2003
S0451	138B	M8C	Nishi	India,Tripura	Tibeto-Burman	16223 16298 16311 16327 16357	Tibeto-Burman	16024	16400		Cordaux, et al. 2003
S0452	262	M8C	Pakistan	Pakistan,N/A	Indo-European	16129 16223 16298 16311 16327		16024	16400		Kivisild, et al. 1999
S0453	108	M8C	Pushtoons	Pakistan,NWFP	Indo-European	16129 16223 16298 16327		16024	16400		Cordaux, et al. 2003
S0454	113	M8C	Pushtoons	Pakistan,NWFP	Indo-European	16129 16223 16298 16327		16024	16400		Cordaux, et al. 2003
S0455	70	M8C	Soligas	India,TamilNadu	Dravidian	16223 16239 16298 16327 16357	70	16024	16400		Cordaux, et al. 2003
S0456	92	M8C	Tharu	India,UttarPradesh	Indo-European	16051 16223 16265c		16024	16400		Kivisild, et al. 1999
S0457	6	M8C	Tipperah	India,Tripura	Tibeto-Burman	16223 16298 16311 16319 16357	Tibeto-Burman	16033	16370		Roychoudhury, et al. 2001
S0458	13	M8Z	Adi	India,Assam	Tibeto-Burman	16185 16223 16260 16298 16311	Tibeto-Burman	16024	16400		Cordaux, et al. 2003
S0459	16	M8Z	Cochin	India,Kerala	Dravidian	16185 16223 16260 16298		16024	16400		Metspalu, et al. 2004
S0460	249	M8Z	Iran	Iran,northwest	Indo-European	16185 16223 16260 16261 16298		16024	16400		Metspalu, et al. 2004
S0461	41	M8Z	Kanet	India,Himachal	Tibeto-Burman	16185 16223 16260 16298	Tibeto-Burman	16024	16400		Metspalu, et al. 2004
S0462	53	M8Z	Karachi	Pakistan,Sindh	Indo-European	16185 16223 16260 16298 16311		16024	16400		Quintana-Murci, et al. 2004
S0463	2	M8Z	Nishi	India,Tripura	Tibeto-Burman	16185 16223 16260 16298 16311	Tibeto-Burman	16024	16400		Cordaux, et al. 2003
S0464	133	M8Z	Nishi	India,Tripura	Tibeto-Burman	16185 16223 16260 16298 16311	Tibeto-Burman	16024	16400		Cordaux, et al. 2003
S0465	134	M8Z	Nishi	India,Tripura	Tibeto-Burman	16185 16223 16260 16298 16311	Tibeto-Burman	16024	16400		Cordaux, et al. 2003
S0466	368	M8Z	Pushtoons	Pakistan,NWFP	Indo-European	16185 16192 16223 16260 16298		16024	16400		Cordaux, et al. 2003
S0467	403	M9	Apatani	India,ArunachalPradesh	Tibeto-Burman	16038 16192 16223 16234	Tibeto-Burman	16024	16400		Cordaux, et al. 2003
S0468	494	M9	Apatani	India,ArunachalPradesh	Tibeto-Burman	16038 16192 16223 16234	Tibeto-Burman	16024	16400		Cordaux, et al. 2003
S0469	13	M9	Karachi	Pakistan,Sindh	Indo-European	16158 16223 16234 16319 16348 16362		16024	16400		Quintana-Murci, et al. 2004
S0470	15	M9	Karachi	Pakistan,Sindh	Indo-European	16223 16234		16024	16400		Quintana-Murci, et al. 2004
S0471	27	M9	Karachi	Pakistan,Sindh	Indo-European	16223 16234		16024	16400		Quintana-Murci, et al. 2004
S0472	32	M9	Karachi	Pakistan,Sindh	Indo-European	16223 16230 16234		16024	16400		Quintana-Murci, et al. 2004
S0473	70	M9	Karachi	Pakistan,Sindh	Indo-European	16223 16234		16024	16400		Quintana-Murci, et al. 2004
S0474	82	M9	Nishi	India,Tripura	Tibeto-Burman	16038 16192 16223 16234	Tibeto-Burman	16024	16400		Cordaux, et al. 2003
S0475	Nepalese022	M90	Nepalese	Nepal	Indo-European	093 223 344 519		1	16569	JF742212.1	Wang, et al. 2012
S0476	10	M9a	Adi	India,Assam	Tibeto-Burman	16158 16223 16234 16362	Tibeto-Burman	16024	16400		Cordaux, et al. 2003
S0477	90	M9a	Adi	India,Assam	Tibeto-Burman	16158 16223 16234 16362	Tibeto-Burman	16024	16400		Cordaux, et al. 2003
S0478	104	M9a	Adi	India,Assam	Tibeto-Burman	16145 16223 16234 16316	Tibeto-Burman	16024	16400		Cordaux, et al. 2003
S0479	434	M9a	Apatani	India,ArunachalPradesh	Tibeto-Burman	16223 16234 16316 16362	Tibeto-Burman	16024	16400		Cordaux, et al. 2003
S0480	48B	M9a	Apatani	India,ArunachalPradesh	Tibeto-Burman	16223 16234 16316 16362	Tibeto-Burman	16024	16400		Cordaux, et al. 2003
S0481	106	M9a	Apatani	India,Tripura	Tibeto-Burman	16223 16234 16316 16362	Tibeto-Burman	16024	16400		Cordaux, et al. 2003
S0482	120	M9a	Apatani	India,Tripura	Tibeto-Burman	16223 16234 16316 16362	Tibeto-Burman	16024	16400		Cordaux, et al. 2003
S0483	150	M9a	Apatani	India,Tripura	Tibeto-Burman	16223 16234 16316 16362	Tibeto-Burman	16024	16400		Cordaux, et al. 2003
S0484	5105	M9a	Bangladesh	Bangladesh	Indo-European	223-234-362		16024	16400		Cordaux, et al. 2003
S0485	44	M9a	Bengal	India,WestBengal	Indo-European	16158 16223 16234 16362		16024	16400		Metspalu, et al. 2004
S0486	32	M9a	Kanet	India,Himachal	Tibeto-Burman	16042 16223 16234 16316 16362	Tibeto-Burman	16024	16400		Metspalu, et al. 2004
S0487	1	M9a	Tharu	India,UttarPradesh	Indo-European	16145 16223 16234 16316		16024	16400		Metspalu, et al. 2004
S0488	1	M9a	Tipperah	India,Tripura	Tibeto-Burman	16104 16223 16234 16362	Tibeto-Burman	16033	16370		Roychoudhury, et al. 2001
S0489	197	M9a*	Tharu	Nepal	Indo-European	129 145 223 234 316 390		16024	16569		Fornarino, et al. 2009
S0490	198	M9a*	Tharu	Nepal	Indo-European	145 223 234 256 316		16024	16569		Fornarino, et al. 2009
S0491	199	M9a*	Tharu	Nepal	Indo-European	145 223 234 278 316		16024	16569		Fornarino, et al. 2009
S0492	200	M9a*	Tharu	Nepal	Indo-European	145 223 234 278 316		16024	16569		Fornarino, et al. 2009
S0493	201	M9a*	Tharu	Nepal	Indo-European	145 223 234 316		16024	16569		Fornarino, et al. 2009
S0494	202	M9a*	Tharu	Nepal	Indo-European	145 223 234 316		16024	16569		Fornarino, et al. 2009
S0495	203	M9a*	Tharu	Nepal	Indo-European	145 223 234 316		16024	16569		Fornarino, et al. 2009
S0496	204	M9a*	Tharu	Nepal	Indo-European	145 223 234 316		16024	16569		Fornarino, et al. 2009
S0497	205	M9a*	Tharu	Nepal	Indo-European	145 223 234 316 519		16024	16569		Fornarino, et al. 2009
S0498	206	M9a*	Tharu	Nepal	Indo-European	129 145 223 234 316 390		16024	16569		Fornarino, et al. 2009
S0499	207	M9a*	Tharu	Nepal	Indo-European	145 223 234 278 316		16024	16569		Fornarino, et al. 2009
S0500	208	M9a*	Tharu	Nepal	Indo-European	145 223 234 316		16024	16569		Fornarino, et al. 2009
S0501	209	M9a*	Tharu	Nepal	Indo-European	145 223 234 316		16024	16569		Fornarino, et al. 2009
S0502	210	M9a*	Tharu	Nepal	Indo-European	145 223 234 316		16024	16569		Fornarino, et al. 2009
S0503	211	M9a*	Tharu	Nepal	Indo-European	145 223 234 316		16024	16569		Fornarino, et al. 2009
S0504	212	M9a*	Tharu	Nepal	Indo-European	145 223 234 316		16024	16569		Fornarino, et al. 2009
S0505	213	M9a*	Tharu	Nepal	Indo-European	145 223 234 316		16024	16569		Fornarino, et al. 2009
S0506	214	M9a*	Tharu	Nepal	Indo-European	145 223 234 316		16024	16569		Fornarino, et al. 2009
S0507	5105	M9a* or M9a1b* [c]	Bangladeshi/Bangladesh	Bangladesh	Indo-European	16223 16234 16362		16024	16400		Cordaux, et al. 2003
S0508	215	M9a1	Tharu	Nepal	Indo-European	145 223 234 316		16024	16569		Fornarino, et al. 2009
S0509	216	M9a1	Tharu	Nepal	Indo-European	145 223 234 316		16024	16569		Fornarino, et al. 2009
S0510	Nepalese163	M9a1a	Nepalese	Nepal	Indo-European	223 234 316 362	JF742409.1	16024	16569		Wang, et al. 2012
S0511	Kanet32	M9a1a [c]	Kanet/Himachal	India,Himachal	Indo-European	16042 16223 16234 16316 16362		16024	16400		Metspalu et al. 2004
S0512	AR434	M9a1a or M9a1b* [c]	Apatani/Arunachal	India,Arunachal	Tibeto-Burman	16223 16234 16316 16362		16024	16400		Cordaux, et al. 2003
S0513	AR484B	M9a1a or M9a1b* [c]	Apatani/Arunachal	India,Arunachal	Tibeto-Burman	16223 16234 16316 16362		16024	16400		Cordaux, et al. 2003
S0514	T106	M9a1a or M9a1b* [c]	Tipperah/Tripura	India,Tripura	Tibeto-Burman	16223 16234 16316 16362		16024	16400		Cordaux, et al. 2003
S0515	T120	M9a1a or M9a1b* [c]	Tipperah/Tripura	India,Tripura	Tibeto-Burman	16223 16234 16316 16362		16024	16400		Cordaux, et al. 2003
S0516	T150	M9a1a or M9a1b* [c]	Tipperah/Tripura	India,Tripura	Tibeto-Burman	16223 16234 16316 16362		16024	16400		Cordaux, et al. 2003
S0517	LA20	M9a1a1c1b	Lachung/Sikkim	Sikkim,Lachung	Tibeto-Burman	16092 16223 16234 16316 16320 16362		16038	16569		Peng, et al. 2011
S0518	LA21	M9a1a1c1b	Lachung/Sikkim	Sikkim,Lachung	Tibeto-Burman	16223 16234 16316 16362		16038	16569		Peng, et al. 2011
S0519	LA4	M9a1a1c1b	Lachung/Sikkim	Sikkim,Lachung	Tibeto-Burman	16223 16234 16316 16362		16038	16569		Peng, et al. 2011
S0520	LAC32	M9a1a1c1b	Lachungpa/Sikkim	Sikkim,Lachungpa	Tibeto-Burman	16223 16234 16316 16362 16519		16024	16569		Chandrasekar, et al. 2009
S0521	LAC70	M9a1a1c1b	Lachungpa/Sikkim	Sikkim,Lachungpa	Tibeto-Burman	16223 16234 16316 16362 16519		16024	16569		Chandrasekar, et al. 2009
S0522	N5/1	M9a1a1c1b	Nepalese/Nepal	Nepal	Indo-European	16223 16234 16316 16362		16038	16569		Peng, et al. 2011
S0523	LAC70	M9a1a1c1b, M9a1a1c1b1	Lachungpa	India	Indo-European	73, 263, 309+CC, 315+C, 489, 750, 1041, 1438, 2706, 3394, 4491, 4769, 7028, 7142, 7697, 8701, 8860, 9242, 9540, 10398, 10400, 10873, 11719, 12705, 14308, 14417, 14766, 14783, 15043, 15301, 15326, 16223, 16234, 16316, 16362, 16519		1	16569	FJ383320.1	Chandrasekar, et al. 2009
S0524	LAC32	M9a1a1c1b1a	Lachungpa	India	Indo-European	73, 153, 263, 309+C, 315+C, 489, 711, 750, 1041, 1438, 2706, 3394, 4491, 4769, 5899+C, 7028, 7142, 7697, 8701, 8860, 9242, 9540, 10289, 10398, 10400, 10873, 11719, 12705, 14308, 14417, 14766, 14783, 15043, 15301, 15326, 15927, 16223, 16234, 16316, 16362, 16519		1	16569	FJ383319.1	Chandrasekar, et al. 2009
S0525	DR100	M9a1a1c1b2	Dirang Monpa/Arunachal	India,Arunachal	Tibeto-Burman	73, 153, 263, 309+C, 315+C, 489, 750, 1041, 1438, 2706, 3394, 4491, 4769, 5046, 5492, 7028, 7142, 7697, 8701, 8860, 9242, 9540, 10398, 10400, 10873, 11719, 12705, 14308, 14417, 14766, 14783, 15043, 15301, 15326, 15519, 15839, 16223, 16234, 16316, 16362, 16519		1	16569	FJ383324.1	Chandrasekar, et al. 2009
S0526	DR46	M9a1a1c1b2	Dirang Monpa/Arunachal	India,Arunachal	Tibeto-Burman	73, 153, 263, 309+CC, 315+C, 489, 750, 1041, 1438, 2706, 3394, 4491, 4769, 7028, 7142, 7697, 8701, 8860, 9242, 9540, 10398, 10400, 10873, 11719, 12705, 14308, 14417, 14766, 14783, 15043, 15301, 15326, 15487T, 15839, 16223, 16234, 16316, 16362, 16519		1	16569	FJ383325.1	Chandrasekar, et al. 2009
S0527	A104	M9a1a2	Adi/Assam	India,Assam	Tibeto-Burman	16145 16223 16234 16316		16024	16400		Cordaux, et al. 2003
S0528	DH23	M9a1a2	Dhimal/West Bengal	India,West Bengal	Tibeto-Burman	16145 16223 16234 16316		16038	16569		Peng, et al. 2011
S0529	DH27	M9a1a2	Dhimal/West Bengal	India,West Bengal	Tibeto-Burman	16145 16223 16234 16316		16038	16569		Peng, et al. 2011
S0530	DH47	M9a1a2	Dhimal/West Bengal	India,West Bengal	Tibeto-Burman	16145 16223 16234 16316		16038	16569		Peng, et al. 2011
S0531	DH6	M9a1a2	Dhimal/West Bengal	India,West Bengal	Tibeto-Burman	16145 16223 16234 16316		16038	16569		Peng, et al. 2011
S0532	NE03-4	M9a1a2	Nepalese/Katmandu,Nepal	Nepal	Indo-European	16145 16223 16234 16291 16316		16038	16569		Peng, et al. 2011
S0533	NE58-1	M9a1a2	Nepalese/Katmandu,Nepal	Nepal	Indo-European	16145 16148 16223 16234 16316		16038	16569		Peng, et al. 2011
S0534	N9/1	M9a1a2	Nepalese/Nepal	Nepal	Indo-European	16145 16189 16193+c 16223 16234 16316		16038	16569		Peng, et al. 2011
S0535	Th-C I	M9a1a2	Tharu/Chitwan district,Nepal	Nepal,Chitwan district	Indo-European	16129 16145 16223 16234 16316 16390		16024	16569		Fornarino et al. 2009
S0536	Th-C I	M9a1a2	Tharu/Chitwan district,Nepal	Nepal,Chitwan district	Indo-European	16145 16223 16234 16316 16519		16024	16569		Fornarino et al. 2009
S0537	Th-C I	M9a1a2	Tharu/Chitwan district,Nepal	Nepal,Chitwan district	Indo-European	16145 16223 16234 16316		16024	16569		Fornarino et al. 2009
S0538	Th-C I	M9a1a2	Tharu/Chitwan district,Nepal	Nepal,Chitwan district	Indo-European	16145 16223 16234 16316		16024	16569		Fornarino et al. 2009
S0539	Th-C I	M9a1a2	Tharu/Chitwan district,Nepal	Nepal,Chitwan district	Indo-European	16145 16223 16234 16316		16024	16569		Fornarino et al. 2009
S0540	Th-C I	M9a1a2	Tharu/Chitwan district,Nepal	Nepal,Chitwan district	Indo-European	16145 16223 16234 16316		16024	16569		Fornarino et al. 2009
S0541	Th-C I	M9a1a2	Tharu/Chitwan district,Nepal	Nepal,Chitwan district	Indo-European	16145 16223 16234 16316		16024	16569		Fornarino et al. 2009
S0542	Th-C I	M9a1a2	Tharu/Chitwan district,Nepal	Nepal,Chitwan district	Indo-European	16145 16223 16234 16316		16024	16569		Fornarino et al. 2009
S0543	Th-C I	M9a1a2	Tharu/Chitwan district,Nepal	Nepal,Chitwan district	Indo-European	16145 16223 16234 16278 16316		16024	16569		Fornarino et al. 2009
S0544	Th-C I	M9a1a2	Tharu/Chitwan district,Nepal	Nepal,Chitwan district	Indo-European	16145 16223 16234 16278 16316		16024	16569		Fornarino et al. 2009
S0545	Th-C I	M9a1a2	Tharu/Chitwan district,Nepal	Nepal,Chitwan district	Indo-European	16145 16223 16234 16256 16316		16024	16569		Fornarino et al. 2009
S0546	Th-C II	M9a1a2	Tharu/Chitwan district,Nepal	Nepal,Chitwan district	Indo-European	16129 16145 16223 16234 16316 16390		16024	16569		Fornarino et al. 2009
S0547	Th-C II	M9a1a2	Tharu/Chitwan district,Nepal	Nepal,Chitwan district	Indo-European	16145 16223 16234 16316		16024	16569		Fornarino et al. 2009
S0548	Th-C II	M9a1a2	Tharu/Chitwan district,Nepal	Nepal,Chitwan district	Indo-European	16145 16223 16234 16316		16024	16569		Fornarino et al. 2009
S0549	Th-C II	M9a1a2	Tharu/Chitwan district,Nepal	Nepal,Chitwan district	Indo-European	16145 16223 16234 16316		16024	16569		Fornarino et al. 2009
S0550	Th-C II	M9a1a2	Tharu/Chitwan district,Nepal	Nepal,Chitwan district	Indo-European	16145 16223 16234 16316		16024	16569		Fornarino et al. 2009
S0551	Th-C II	M9a1a2	Tharu/Chitwan district,Nepal	Nepal,Chitwan district	Indo-European	16145 16223 16234 16316		16024	16569		Fornarino et al. 2009
S0552	Th-C II	M9a1a2	Tharu/Chitwan district,Nepal	Nepal,Chitwan district	Indo-European	16145 16223 16234 16316		16024	16569		Fornarino et al. 2009
S0553	Th-C II	M9a1a2	Tharu/Chitwan district,Nepal	Nepal,Chitwan district	Indo-European	16145 16223 16234 16316		16024	16569		Fornarino et al. 2009
S0554	Th-C II	M9a1a2	Tharu/Chitwan district,Nepal	Nepal,Chitwan district	Indo-European	16145 16223 16234 16278 16316		16024	16569		Fornarino et al. 2009
S0555	Thrau1	M9a1a2	Thrau/Uttar	India	Indo-European	16145 16223 16234 16316		16024	16400		Metspalu et al. 2004
S0556	Nep-Mix14	M9a1b	Nepalese	Nepal	Indo-European	158 223 234 311 319 348 362 519		16024	16569		Wang, et al. 2012
S0557	A10	M9a1b1	Adi/Assam	India,Assam	Tibeto-Burman	16158 16223 16234 16362		16024	16400		Cordaux, et al. 2003
S0558	A90	M9a1b1	Adi/Assam	India,Assam	Tibeto-Burman	16158 16223 16234 16362		16024	16400		Cordaux, et al. 2003
S0559	Bengal_44	M9a1b1	Bangladesh/West Bengal	Bangladesh	Indo-European	16158 16223 16234 16362 16519		16024	16400		Metspalu et al. 2004
[truncated: 3,740 more rows]
